# Supplementary material for: Concurrent BMP Signaling Maintenance and TGF-β Signaling Inhibition Is a Hallmark of Natural Resistance to Muscle Atrophy in the Hibernating Bear
Source: Cells. 2021 Jul 23;10(8):1873. doi: 10.3390/cells10081873 (PMC8393865; doi:10.3390/cells10081873)
Supplement: Supplementary file 1 [file cells-10-01873-s001.zip]

Archive with 7 entries (7 files):
- cells-1282632-supplementary/Supplementary Figure 1.pdf
- cells-1282632-supplementary/Supplementary Table 1.xlsx
- cells-1282632-supplementary/Supplementary Table 2.xlsx
- cells-1282632-supplementary/Supplementary Table 3.xlsx
- cells-1282632-supplementary/Supplementary Table 4.xlsx
- cells-1282632-supplementary/Supplementary Table 5.xlsx
- cells-1282632-supplementary/Supplementary Table 6.xlsx
