# Supplementary material for: Concurrent BMP Signaling Maintenance and TGF-β Signaling Inhibition Is a Hallmark of Natural Resistance to Muscle Atrophy in the Hibernating Bear
Source: Cells. 2021 Jul 23;10(8):1873. doi: 10.3390/cells10081873 (PMC8393865; doi:10.3390/cells10081873)
Supplement: Supplementary file 1 [file cells-10-01873-s001.zip › cells-1282632-supplementary/Supplementary Table 1.xlsx]

## Sheet: SuppTable1
Supplementary Table 1. Differentially expressed genes (DEGs) FC > |1.3| or <|0.769| and padj < |0.01|
FC : Fold Change	W : Winter; S : Summer
Gene Symbol	FC W/S	Log2FC W/S	padjusted	Gene ID	Gene Name
A4GALT	1.77362	0.826696	0.00439236	53947	alpha 1,4-galactosyltransferase (P blood group)
AAMDC	0.719684	-0.474565	0.00515169	28971	adipogenesis associated Mth938 domain containing
AAMP	1.36697	0.450978	0.00316744	14	angio associated migratory cell protein
AASS	0.198614	-2.33196	2.20328e-20	10157	aminoadipate-semialdehyde synthase
AATK	0.492554	-1.02165	0.000172567	9625	apoptosis associated tyrosine kinase
ABCA1	2.94327	1.55742	2.35059e-32	19	ATP binding cassette subfamily A member 1
ABCA3	0.615621	-0.699886	0.00150525	21	ATP binding cassette subfamily A member 3
ABCA5	2.91018	1.54111	2.15931e-31	23461	ATP binding cassette subfamily A member 5
ABCA6	1.77997	0.831853	3.299e-07	23460	ATP binding cassette subfamily A member 6
ABCA7	0.359489	-1.47598	2.11903e-05	10347	ATP binding cassette subfamily A member 7
ABCA9	1.52472	0.608546	7.08646e-06	10350	ATP binding cassette subfamily A member 9
ABCB8	0.374014	-1.41884	8.54429e-09	11194	ATP binding cassette subfamily B member 8
ABCC2	0.622855	-0.683031	0.00218994	1244	ATP binding cassette subfamily C member 2
ABCC3	2.72931	1.44854	2.63158e-09	8714	ATP binding cassette subfamily C member 3
ABCD2	0.1459	-2.77695	2.94701e-12	225	ATP binding cassette subfamily D member 2
ABCD3	0.652683	-0.615545	9.98159e-05	5825	ATP binding cassette subfamily D member 3
ABCF2	0.76695	-0.382796	0.00743247	10061	ATP binding cassette subfamily F member 2
ABCG1	1.90766	0.931806	0.000266571	9619	ATP binding cassette subfamily G member 1
ABCG4	7.42296	2.89199	1.09535e-06	64137	ATP binding cassette subfamily G member 4
ABHD10	0.676575	-0.563678	0.00253902	55347	abhydrolase domain containing 10, depalmitoylase
ABHD11	0.404468	-1.3059	1.22549e-07	83451	abhydrolase domain containing 11
ABHD13	1.31805	0.39841	0.00381062	84945	abhydrolase domain containing 13
ABHD18	0.575032	-0.798285	1.64189e-06	80167	abhydrolase domain containing 18
ABHD5	0.704506	-0.505316	0.00243383	51099	abhydrolase domain containing 5, lysophosphatidic acid acyltransferase
ABHD8	0.540402	-0.887895	0.000415455	79575	abhydrolase domain containing 8
ABI2	2.07125	1.0505	3.07627e-12	10152	abl interactor 2
ABI3BP	0.182823	-2.45148	1.45943e-24	25890	ABI family member 3 binding protein
ABLIM1	1.43032	0.516336	0.000441272	3983	actin binding LIM protein 1
ABR	1.32475	0.405719	0.00544934	29	ABR activator of RhoGEF and GTPase
ABRACL	0.37448	-1.41704	1.8686e-09	58527	ABRA C-terminal like
ABT1	0.617718	-0.69498	0.00127831	29777	activator of basal transcription 1
ABTB2	1.81372	0.858952	0.00193362	25841	ankyrin repeat and BTB domain containing 2
ACAA2	1.61945	0.695506	6.60714e-09	10449	acetyl-CoA acyltransferase 2
ACACB	0.489295	-1.03122	1.29919e-09	32	acetyl-CoA carboxylase beta
ACAD11	0.705956	-0.502351	0.000412254	84129	acyl-CoA dehydrogenase family member 11
ACAD8	0.575724	-0.796552	1.75183e-09	27034	acyl-CoA dehydrogenase family member 8
ACAD9	0.424142	-1.23738	3.26941e-17	28976	acyl-CoA dehydrogenase family member 9
ACADSB	0.472947	-1.08025	1.49739e-13	36	acyl-CoA dehydrogenase short/branched chain
ACAN	0.0234584	-5.41375	0.00189941	176	aggrecan
ACAP3	0.573819	-0.801333	2.04735e-05	116983	ArfGAP with coiled-coil, ankyrin repeat and PH domains 3
ACAT1	0.556617	-0.845244	1.17484e-14	38	acetyl-CoA acetyltransferase 1
ACBD4	0.546659	-0.871287	2.40666e-05	79777	acyl-CoA binding domain containing 4
ACBD7	0.42686	-1.22816	6.4506e-06	414149	acyl-CoA binding domain containing 7
ACCSL	2.00136	1.00098	0.000225019	390110	1-aminocyclopropane-1-carboxylate synthase homolog (inactive) like
ACER2	2.00018	1.00013	6.21713e-08	340485	alkaline ceramidase 2
ACER3	0.595734	-0.74726	0.000282405	55331	alkaline ceramidase 3
ACKR3	0.530391	-0.914871	2.27673e-07	57007	atypical chemokine receptor 3
ACLY	0.58963	-0.762117	0.00452589	47	ATP citrate lyase
ACO1	0.656037	-0.608151	1.34753e-05	48	aconitase 1
ACO2	0.55327	-0.853944	1.79439e-08	50	aconitase 2
ACOT11	0.131178	-2.9304	3.8567e-26	26027	acyl-CoA thioesterase 11
ACOT12	3.97359	1.99044	8.43437e-05	134526	acyl-CoA thioesterase 12
ACOT13	0.60838	-0.716954	0.000118528	55856	acyl-CoA thioesterase 13
ACOT7	5.51614	2.46366	7.25284e-13	11332	acyl-CoA thioesterase 7
ACOX3	0.52089	-0.940948	1.56126e-07	8310	acyl-CoA oxidase 3, pristanoyl
ACP2	1.83416	0.87512	1.27621e-10	53	acid phosphatase 2, lysosomal
ACP5	0.311158	-1.68428	1.7177e-05	54	acid phosphatase 5, tartrate resistant
ACP6	0.402638	-1.31244	1.10173e-12	51205	acid phosphatase 6, lysophosphatidic
ACSF2	0.491592	-1.02447	0.00147593	80221	acyl-CoA synthetase family member 2
ACSF3	0.43248	-1.2093	1.71041e-11	197322	acyl-CoA synthetase family member 3
ACSL1	0.533832	-0.905541	9.82001e-07	2180	acyl-CoA synthetase long chain family member 1
ACSL4	1.64797	0.720689	3.06303e-06	2182	acyl-CoA synthetase long chain family member 4
ACSL5	0.699863	-0.514855	0.00788643	51703	acyl-CoA synthetase long chain family member 5
ACSM5	0.1274	-2.97256	3.12578e-30	54988	acyl-CoA synthetase medium chain family member 5
ACSS1	0.695282	-0.524329	9.24795e-05	84532	acyl-CoA synthetase short chain family member 1
ACSS2	0.597364	-0.743318	0.000220547	55902	acyl-CoA synthetase short chain family member 2
ACTB	0.674025	-0.569126	0.00240271	60	actin beta
ACTG1	0.533469	-0.906523	2.3774e-07	71	actin gamma 1
ACTL7B	5.49993	2.45941	0.000526498	10880	actin like 7B
ACTN1	0.591603	-0.7573	0.00181371	87	actinin alpha 1
ACTN2	0.693056	-0.528957	5.70848e-05	88	actinin alpha 2
ACTN3	0.596954	-0.74431	4.5274e-05	89	actinin alpha 3
ACTN4	0.721024	-0.471882	0.00157547	81	actinin alpha 4
ACTR2	1.33537	0.417242	0.00508114	10097	actin related protein 2
ACTR3	0.767706	-0.381374	0.0080164	10096	actin related protein 3
ACTR6	0.653605	-0.61351	0.000135242	64431	actin related protein 6
ACYP2	0.724807	-0.464331	0.00029171	98	acylphosphatase 2
ADA2	0.370847	-1.4311	4.63971e-09	51816	adenosine deaminase 2
ADAM11	2.36773	1.2435	2.03881e-05	4185	ADAM metallopeptidase domain 11
ADAM12	0.106508	-3.23097	6.87147e-16	8038	ADAM metallopeptidase domain 12
ADAM17	0.757397	-0.400879	0.00323713	6868	ADAM metallopeptidase domain 17
ADAM23	1.80422	0.851379	0.00490828	8745	ADAM metallopeptidase domain 23
ADAM9	0.637379	-0.649776	0.0015314	8754	ADAM metallopeptidase domain 9
ADAMTS1	0.547251	-0.869725	3.2464e-06	9510	ADAM metallopeptidase with thrombospondin type 1 motif 1
ADAMTS12	0.214402	-2.22161	7.40601e-20	81792	ADAM metallopeptidase with thrombospondin type 1 motif 12
ADAMTS15	0.507107	-0.979637	8.409e-06	170689	ADAM metallopeptidase with thrombospondin type 1 motif 15
ADAMTS16	0.165789	-2.59258	2.60365e-05	170690	ADAM metallopeptidase with thrombospondin type 1 motif 16
ADAMTS17	0.207165	-2.27115	6.2079e-18	170691	ADAM metallopeptidase with thrombospondin type 1 motif 17
ADAMTS18	0.198157	-2.33528	0.0081499	170692	ADAM metallopeptidase with thrombospondin type 1 motif 18
ADAMTS19	1.84786	0.885852	0.00129337	171019	ADAM metallopeptidase with thrombospondin type 1 motif 19
ADAMTS2	0.0770463	-3.69813	6.31316e-15	9509	ADAM metallopeptidase with thrombospondin type 1 motif 2
ADAMTS3	3.5049	1.80937	1.35145e-09	9508	ADAM metallopeptidase with thrombospondin type 1 motif 3
ADAMTS4	0.327675	-1.60966	1.35379e-05	9507	ADAM metallopeptidase with thrombospondin type 1 motif 4
ADAMTS5	0.502593	-0.992537	6.48435e-05	11096	ADAM metallopeptidase with thrombospondin type 1 motif 5
ADAMTS6	0.482683	-1.05085	0.00147521	11174	ADAM metallopeptidase with thrombospondin type 1 motif 6
ADAMTS9	0.242671	-2.04293	3.3469e-29	56999	ADAM metallopeptidase with thrombospondin type 1 motif 9
ADAMTSL2	0.324904	-1.62192	0.000420147	9719	ADAMTS like 2
ADAMTSL3	0.474605	-1.0752	1.19035e-09	57188	ADAMTS like 3
ADAMTSL4	0.396145	-1.3359	3.4782e-09	54507	ADAMTS like 4
ADAP2	1.49705	0.582126	0.00212292	55803	ArfGAP with dual PH domains 2
ADAT1	0.46216	-1.11354	0.00455312	23536	adenosine deaminase tRNA specific 1
ADCK2	0.449252	-1.1544	3.41251e-09	90956	aarF domain containing kinase 2
ADCK5	0.523768	-0.933001	0.000393518	203054	aarF domain containing kinase 5
ADCY10	9.04564	3.17722	0.000631542	55811	adenylate cyclase 10
ADCY2	0.504572	-0.986869	2.49229e-12	108	adenylate cyclase 2
ADCY7	0.432841	-1.20809	1.86728e-11	113	adenylate cyclase 7
ADCYAP1R1	0.286152	-1.80515	8.56525e-08	117	ADCYAP receptor type I
ADGRA2	0.511836	-0.966246	1.70292e-06	25960	adhesion G protein-coupled receptor A2
ADGRE2	4.13117	2.04655	6.02866e-11	30817	adhesion G protein-coupled receptor E2
ADGRE5	0.545101	-0.875404	3.04383e-08	976	adhesion G protein-coupled receptor E5
ADGRG2	0.281794	-1.82729	9.17111e-08	10149	adhesion G protein-coupled receptor G2
ADGRG6	0.405631	-1.30176	5.31396e-07	57211	adhesion G protein-coupled receptor G6
ADGRL2	0.692405	-0.530311	0.000368592	23266	adhesion G protein-coupled receptor L2
ADH5	0.717235	-0.479482	0.000134324	128	alcohol dehydrogenase 5 (class III), chi polypeptide
ADHFE1	0.576758	-0.793962	1.73131e-05	137872	alcohol dehydrogenase iron containing 1
ADI1	0.493195	-1.01977	3.96657e-05	55256	acireductone dioxygenase 1
ADK	0.517231	-0.951118	7.92149e-08	132	adenosine kinase
ADNP2	1.67391	0.74322	0.000493126	22850	ADNP homeobox 2
ADPRH	0.727464	-0.459053	0.00172731	141	ADP-ribosylarginine hydrolase
ADPRHL1	3.83703	1.93999	3.71627e-16	113622	ADP-ribosylhydrolase like 1
ADRA1A	0.493765	-1.0181	0.00752017	148	adrenoceptor alpha 1A
ADRB2	0.617736	-0.694937	0.000186848	154	adrenoceptor beta 2
ADSSL1	0.672644	-0.572085	1.70813e-05	122622	adenylosuccinate synthase 1
AEBP1	0.169867	-2.55753	1.32922e-30	165	AE binding protein 1
AEBP2	1.39223	0.477397	0.0014187	121536	AE binding protein 2
AFAP1	0.632127	-0.661714	0.00177745	60312	actin filament associated protein 1
AFAP1L2	0.402343	-1.3135	3.09579e-11	84632	actin filament associated protein 1 like 2
AFF3	0.414516	-1.2705	0.00286463	3899	AF4/FMR2 family member 3
AFTPH	1.56948	0.650287	4.79973e-06	54812	aftiphilin
AGA	0.583907	-0.77619	0.001373	175	aspartylglucosaminidase
AGBL1	0.351998	-1.50636	3.72077e-08	123624	ATP/GTP binding protein like 1
AGFG2	0.520512	-0.941996	2.89861e-05	3268	ArfGAP with FG repeats 2
AGGF1	1.30985	0.389398	0.00412158	55109	angiogenic factor with G-patch and FHA domains 1
AGL	0.452765	-1.14316	7.80448e-12	178	amylo-alpha-1, 6-glucosidase, 4-alpha-glucanotransferase
AGPAT1	0.456245	-1.13212	2.83586e-16	10554	1-acylglycerol-3-phosphate O-acyltransferase 1
AGPAT3	0.41203	-1.27918	3.94626e-12	56894	1-acylglycerol-3-phosphate O-acyltransferase 3
AGPAT4	0.364132	-1.45747	5.54835e-06	56895	1-acylglycerol-3-phosphate O-acyltransferase 4
AGPAT5	0.726182	-0.461598	0.0013655	55326	1-acylglycerol-3-phosphate O-acyltransferase 5
AGRN	0.382051	-1.38816	3.79632e-10	375790	agrin
AHCTF1	1.60878	0.685967	2.39926e-07	25909	AT-hook containing transcription factor 1
AHCYL1	0.623975	-0.68044	1.47864e-05	10768	adenosylhomocysteinase like 1
AHCYL2	2.52006	1.33346	9.70364e-22	23382	adenosylhomocysteinase like 2
AHSA1	0.767487	-0.381787	0.00163479	10598	activator of HSP90 ATPase activity 1
AIF1	0.575903	-0.796103	0.00334458	199	allograft inflammatory factor 1
AIFM1	0.39979	-1.32269	4.98188e-25	9131	apoptosis inducing factor mitochondria associated 1
AIG1	0.47411	-1.07671	2.45851e-11	51390	androgen induced 1
AIMP1	0.717085	-0.479784	0.00311155	9255	aminoacyl tRNA synthetase complex interacting multifunctional protein 1
AIMP2	0.565286	-0.822948	2.40761e-08	7965	aminoacyl tRNA synthetase complex interacting multifunctional protein 2
AIP	0.648636	-0.624519	4.90707e-05	9049	aryl hydrocarbon receptor interacting protein
AJAP1	24.9165	4.63903	5.80478e-05	55966	adherens junctions associated protein 1
AK1	0.558207	-0.841127	4.65479e-06	203	adenylate kinase 1
AK2	0.744701	-0.425267	0.00711198	204	adenylate kinase 2
AK4	0.70147	-0.511546	0.00958981	205	adenylate kinase 4
AK7	2.36217	1.24011	0.00010849	122481	adenylate kinase 7
AKAP1	0.722552	-0.468827	0.00868399	8165	A-kinase anchoring protein 1
AKAP8	1.60102	0.678988	1.8678e-07	10270	A-kinase anchoring protein 8
AKIRIN1	1.3795	0.464144	0.00930326	79647	akirin 1
AKNAD1	2.25729	1.17459	0.0001553	254268	AKNA domain containing 1
AKR1A1	0.61697	-0.696729	2.20172e-06	10327	aldo-keto reductase family 1 member A1
AKR1B1	0.502041	-0.994123	9.62061e-18	231	aldo-keto reductase family 1 member B
AKT1S1	0.590455	-0.760102	1.08657e-06	84335	AKT1 substrate 1
ALAS1	0.284245	-1.81479	3.51321e-25	211	5'-aminolevulinate synthase 1
ALB	0.464019	-1.10774	2.08075e-06	213	albumin
ALDH18A1	0.58977	-0.761777	0.000121321	5832	aldehyde dehydrogenase 18 family member A1
ALDH1A1	0.534862	-0.902762	5.80386e-13	216	aldehyde dehydrogenase 1 family member A1
ALDH1A3	0.514358	-0.959156	4.50336e-06	220	aldehyde dehydrogenase 1 family member A3
ALDH1L1	0.239165	-2.06392	5.20721e-34	10840	aldehyde dehydrogenase 1 family member L1
ALDH2	2.63406	1.39729	6.29039e-21	217	aldehyde dehydrogenase 2 family member
ALDH4A1	0.187163	-2.41763	7.84459e-27	8659	aldehyde dehydrogenase 4 family member A1
ALDH5A1	0.615149	-0.700992	0.00011838	7915	aldehyde dehydrogenase 5 family member A1
ALDH6A1	0.429898	-1.21793	2.83999e-17	4329	aldehyde dehydrogenase 6 family member A1
ALDH7A1	0.517551	-0.950227	2.58409e-12	501	aldehyde dehydrogenase 7 family member A1
ALDH9A1	0.656742	-0.606602	0.000213494	223	aldehyde dehydrogenase 9 family member A1
ALG14	0.359467	-1.47607	7.15783e-08	199857	ALG14 UDP-N-acetylglucosaminyltransferase subunit
ALG6	1.89206	0.919955	1.47108e-09	29929	ALG6 alpha-1,3-glucosyltransferase
ALKBH2	0.615166	-0.700952	0.000785462	121642	alkB homolog 2, alpha-ketoglutarate dependent dioxygenase
ALKBH3	1.52353	0.607415	1.00939e-05	221120	alkB homolog 3, alpha-ketoglutarate dependent dioxygenase
ALKBH6	2.41163	1.27001	7.67138e-13	84964	alkB homolog 6
ALPL	0.17895	-2.48238	7.92653e-07	249	alkaline phosphatase, biomineralization associated
ALS2	1.38578	0.4707	0.00892705	57679	alsin Rho guanine nucleotide exchange factor ALS2
AMACR	0.562854	-0.829168	7.71989e-08	23600	alpha-methylacyl-CoA racemase
AMD1	1.5677	0.648645	0.000418043	262	adenosylmethionine decarboxylase 1
AMFR	1.49543	0.580563	6.43762e-06	267	autocrine motility factor receptor
AMMECR1L	0.664049	-0.590638	0.00482313	83607	AMMECR1 like
AMN1	1.9283	0.947328	1.55597e-12	196394	antagonist of mitotic exit network 1 homolog
AMOT	1.56612	0.647198	0.000787779	154796	angiomotin
AMOTL1	0.619787	-0.690155	1.25185e-05	154810	angiomotin like 1
AMPD1	1.51279	0.597208	0.00191828	270	adenosine monophosphate deaminase 1
AMPH	0.419293	-1.25397	0.00293982	273	amphiphysin
ANAPC1	1.3546	0.437869	0.00789591	64682	anaphase promoting complex subunit 1
ANAPC13	1.44343	0.529496	0.000516964	25847	anaphase promoting complex subunit 13
ANAPC16	2.35716	1.23705	1.17084e-26	119504	anaphase promoting complex subunit 16
ANAPC4	1.52404	0.6079	9.32019e-06	29945	anaphase promoting complex subunit 4
ANGPT1	0.507819	-0.977614	2.22531e-05	284	angiopoietin 1
ANGPT4	1.7219	0.784001	4.95067e-05	51378	angiopoietin 4
ANGPTL1	0.235117	-2.08855	8.98475e-17	9068	angiopoietin like 1
ANGPTL2	0.279761	-1.83773	1.1119e-23	23452	angiopoietin like 2
ANGPTL4	8.9508	3.16202	6.68707e-08	51129	angiopoietin like 4
ANKRA2	1.47775	0.563403	5.43998e-05	57763	ankyrin repeat family A member 2
ANKRD1	25.0031	4.64403	1.77328e-18	27063	ankyrin repeat domain 1
ANKRD12	1.83476	0.875593	3.67665e-11	23253	ankyrin repeat domain 12
ANKRD13B	0.377659	-1.40485	1.87519e-06	124930	ankyrin repeat domain 13B
ANKRD2	3.11203	1.63786	0.000426443	26287	ankyrin repeat domain 2
ANKRD27	1.47933	0.564949	0.000211187	84079	ankyrin repeat domain 27
ANKRD29	0.398097	-1.32881	3.39022e-05	147463	ankyrin repeat domain 29
ANKRD34A	5.76029	2.52614	3.59906e-10	284615	ankyrin repeat domain 34A
ANKRD37	1.63356	0.708021	0.000259456	353322	ankyrin repeat domain 37
ANKRD9	0.415725	-1.2663	0.00233347	122416	ankyrin repeat domain 9
ANKS4B	0.41187	-1.27974	2.4533e-05	257629	ankyrin repeat and sterile alpha motif domain containing 4B
ANKS6	0.618943	-0.692121	0.00575379	203286	ankyrin repeat and sterile alpha motif domain containing 6
ANO2	2.10498	1.07381	4.99784e-05	57101	anoctamin 2
ANO8	0.226322	-2.14355	1.33658e-21	57719	anoctamin 8
ANP32A	1.62776	0.702891	1.17938e-06	8125	acidic nuclear phosphoprotein 32 family member A
ANP32E	1.7286	0.789605	2.2134e-09	81611	acidic nuclear phosphoprotein 32 family member E
ANTXR1	0.270441	-1.88661	2.95416e-14	84168	ANTXR cell adhesion molecule 1
ANTXR2	0.557359	-0.843322	5.23227e-08	118429	ANTXR cell adhesion molecule 2
ANXA1	0.663183	-0.592522	6.48158e-05	301	annexin A1
ANXA2	0.606555	-0.721289	7.29531e-09	302	annexin A2
ANXA4	0.667728	-0.582667	7.46913e-06	307	annexin A4
ANXA5	0.523486	-0.933778	2.07537e-09	308	annexin A5
ANXA6	0.541011	-0.886271	4.00566e-16	309	annexin A6
ANXA7	1.54507	0.627676	1.48795e-07	310	annexin A7
ANXA9	2.3066	1.20577	0.00827193	8416	annexin A9
AOAH	0.207193	-2.27095	4.09804e-11	313	acyloxyacyl hydrolase
AP1AR	1.45185	0.537892	0.00485921	55435	adaptor related protein complex 1 associated regulatory protein
AP1S1	0.617882	-0.694597	0.00341402	1174	adaptor related protein complex 1 subunit sigma 1
AP1S2	1.59362	0.672305	0.000109578	8905	adaptor related protein complex 1 subunit sigma 2
AP3B1	0.557	-0.84425	1.35746e-09	8546	adaptor related protein complex 3 subunit beta 1
AP3D1	0.747958	-0.41897	0.00418659	8943	adaptor related protein complex 3 subunit delta 1
AP5M1	0.697124	-0.520514	0.00435587	55745	adaptor related protein complex 5 subunit mu 1
APAF1	1.39434	0.479578	0.00429113	317	apoptotic peptidase activating factor 1
APBB2	0.766604	-0.383446	0.00132224	323	amyloid beta precursor protein binding family B member 2
APC	1.62817	0.703255	1.07848e-06	324	APC regulator of WNT signaling pathway
APEX2	0.444792	-1.1688	2.16018e-09	27301	apurinic/apyrimidinic endodeoxyribonuclease 2
API5	1.59464	0.673233	1.2534e-07	8539	apoptosis inhibitor 5
APLF	1.38078	0.465483	0.00267114	200558	aprataxin and PNKP like factor
APLN	0.414451	-1.27073	6.04088e-07	8862	apelin
APLNR	0.219335	-2.1888	4.22278e-36	187	apelin receptor
APOA1	0.249894	-2.00061	7.74352e-34	335	apolipoprotein A1
APOD	0.360713	-1.47108	0.000354378	347	apolipoprotein D
APOL6	0.681369	-0.553492	0.00438013	80830	apolipoprotein L6
APOO	0.568744	-0.814148	3.89801e-07	79135	apolipoprotein O
APOOL	0.547913	-0.867982	6.21713e-08	139322	apolipoprotein O like
APP	0.678092	-0.560447	0.000137952	351	amyloid beta precursor protein
APPL1	1.43326	0.519301	0.000560301	26060	adaptor protein, phosphotyrosine interacting with PH domain and leucine zipper 1
APRT	0.512905	-0.963238	0.00113634	353	adenine phosphoribosyltransferase
AQP1	0.390068	-1.3582	6.9524e-31	358	aquaporin 1 (Colton blood group)
AQP4	0.519348	-0.945227	2.58721e-07	361	aquaporin 4
AQP7	0.30316	-1.72185	4.36035e-10	364	aquaporin 7
AQP8	15.5961	3.96311	1.4487e-08	343	aquaporin 8
AQR	1.36075	0.444404	0.00798906	9716	aquarius intron-binding spliceosomal factor
AR	0.725424	-0.463103	0.00396958	367	androgen receptor
ARAF	0.460648	-1.11826	8.9909e-12	369	A-Raf proto-oncogene, serine/threonine kinase
ARAP1	0.44429	-1.17043	4.02476e-12	116985	ArfGAP with RhoGAP domain, ankyrin repeat and PH domain 1
ARAP3	0.622705	-0.683379	4.54328e-07	64411	ArfGAP with RhoGAP domain, ankyrin repeat and PH domain 3
ARF5	0.594659	-0.749864	0.000413433	381	ADP ribosylation factor 5
ARFGEF2	1.66577	0.736188	1.84521e-06	10564	ADP ribosylation factor guanine nucleotide exchange factor 2
ARGLU1	1.43152	0.517552	0.000508173	55082	arginine and glutamate rich 1
ARHGAP10	1.3437	0.426206	0.00352875	79658	Rho GTPase activating protein 10
ARHGAP18	0.641212	-0.641127	4.97046e-06	93663	Rho GTPase activating protein 18
ARHGAP20	2.73351	1.45076	2.71105e-08	57569	Rho GTPase activating protein 20
ARHGAP22	0.374389	-1.41739	0.000164718	58504	Rho GTPase activating protein 22
ARHGAP23	0.677214	-0.562317	0.00814898	57636	Rho GTPase activating protein 23
ARHGAP28	0.503055	-0.991211	0.00264625	79822	Rho GTPase activating protein 28
ARHGAP29	0.753453	-0.408411	0.00513897	9411	Rho GTPase activating protein 29
ARHGAP35	1.43184	0.517871	0.00864588	2909	Rho GTPase activating protein 35
ARHGAP42	0.623558	-0.681404	0.00242499	143872	Rho GTPase activating protein 42
ARHGAP5	1.70761	0.771981	2.49765e-07	394	Rho GTPase activating protein 5
ARHGDIB	0.579072	-0.788185	6.66683e-06	397	Rho GDP dissociation inhibitor beta
ARHGEF1	0.62655	-0.674498	0.00101804	9138	Rho guanine nucleotide exchange factor 1
ARHGEF10L	0.520702	-0.94147	1.54243e-05	55160	Rho guanine nucleotide exchange factor 10 like
ARHGEF19	0.57562	-0.796811	0.00137852	128272	Rho guanine nucleotide exchange factor 19
ARHGEF2	0.640327	-0.643119	8.73637e-05	9181	Rho/Rac guanine nucleotide exchange factor 2
ARHGEF26	0.636386	-0.652026	0.00531746	26084	Rho guanine nucleotide exchange factor 26
ARHGEF28	0.375905	-1.41156	8.5677e-16	64283	Rho guanine nucleotide exchange factor 28
ARHGEF3	0.696146	-0.522538	0.00307457	50650	Rho guanine nucleotide exchange factor 3
ARHGEF37	2.09116	1.0643	2.21019e-06	389337	Rho guanine nucleotide exchange factor 37
ARIH2	1.43869	0.524754	0.000139542	10425	ariadne RBR E3 ubiquitin protein ligase 2
ARL1	1.32853	0.409826	0.000998949	400	ADP ribosylation factor like GTPase 1
ARL10	1.55096	0.63316	1.28055e-06	285598	ADP ribosylation factor like GTPase 10
ARL15	0.656753	-0.606577	0.000189546	54622	ADP ribosylation factor like GTPase 15
ARL2BP	1.75544	0.811829	0.000830015	23568	ADP ribosylation factor like GTPase 2 binding protein
ARL4C	0.444951	-1.16828	0.00155927	10123	ADP ribosylation factor like GTPase 4C
ARL5C	6.35321	2.66749	4.22057e-10	390790	ADP ribosylation factor like GTPase 5C
ARL6IP4	0.671949	-0.573576	0.00582949	51329	ADP ribosylation factor like GTPase 6 interacting protein 4
ARL8A	1.59673	0.675117	0.000137013	127829	ADP ribosylation factor like GTPase 8A
ARMC12	5.10067	2.35069	4.78466e-13	221481	armadillo repeat containing 12
ARMC9	0.344773	-1.53628	1.04342e-06	80210	armadillo repeat containing 9
ARMCX2	0.368778	-1.43918	8.04597e-10	9823	armadillo repeat containing X-linked 2
ARMCX3	1.39049	0.475591	0.00432686	51566	armadillo repeat containing X-linked 3
ARMT1	0.721107	-0.471715	0.000390252	79624	acidic residue methyltransferase 1
ARNTL	1.77401	0.827016	9.29375e-05	406	aryl hydrocarbon receptor nuclear translocator like
ARPC1B	0.559649	-0.837405	9.41501e-05	10095	actin related protein 2/3 complex subunit 1B
ARPC2	1.41396	0.499743	0.000485593	10109	actin related protein 2/3 complex subunit 2
ARPC5	0.61498	-0.701388	4.48795e-07	10092	actin related protein 2/3 complex subunit 5
ARPP19	1.69205	0.758769	1.31216e-07	10776	cAMP regulated phosphoprotein 19
ARPP21	1.56673	0.647755	5.1223e-05	10777	cAMP regulated phosphoprotein 21
ARRB1	0.660063	-0.599324	2.56273e-05	408	arrestin beta 1
ARRDC3	0.676753	-0.563299	5.41244e-05	57561	arrestin domain containing 3
ARSA	0.435384	-1.19964	4.14565e-06	410	arylsulfatase A
ARSB	0.494612	-1.01563	5.94379e-07	411	arylsulfatase B
ARSJ	0.435469	-1.19936	0.0050095	79642	arylsulfatase family member J
ART5	4.10083	2.03592	1.69594e-19	116969	ADP-ribosyltransferase 5
ASAH1	1.36533	0.44925	0.000176983	427	N-acylsphingosine amidohydrolase 1
ASAP1	1.43361	0.519656	0.00218508	50807	ArfGAP with SH3 domain, ankyrin repeat and PH domain 1
ASAP2	0.681088	-0.554086	0.00012292	8853	ArfGAP with SH3 domain, ankyrin repeat and PH domain 2
ASB12	0.663413	-0.59202	0.00161107	142689	ankyrin repeat and SOCS box containing 12
ASB13	0.408766	-1.29065	0.00415138	79754	ankyrin repeat and SOCS box containing 13
ASB14	1.4191	0.504978	0.00586983	142686	ankyrin repeat and SOCS box containing 14
ASB2	0.666066	-0.586262	0.000305201	51676	ankyrin repeat and SOCS box containing 2
ASB5	1.43134	0.517366	0.00410184	140458	ankyrin repeat and SOCS box containing 5
ASCC1	1.61212	0.688959	0.000215566	51008	activating signal cointegrator 1 complex subunit 1
ASF1B	0.370395	-1.43286	0.00333374	55723	anti-silencing function 1B histone chaperone
ASH1L	1.51927	0.603381	3.5156e-05	55870	ASH1 like histone lysine methyltransferase
ASPA	0.36057	-1.47165	1.42448e-07	443	aspartoacylase
ASPH	1.4168	0.502638	0.00135914	444	aspartate beta-hydroxylase
ASPM	0.204371	-2.29074	3.22785e-07	259266	assembly factor for spindle microtubules
ASPN	0.230313	-2.11833	3.81263e-18	54829	asporin
ASPRV1	1.45465	0.540673	0.00103821	151516	aspartic peptidase retroviral like 1
ASRGL1	0.551438	-0.858728	9.60771e-07	80150	asparaginase and isoaspartyl peptidase 1
ASS1	5.05909	2.33888	0.000370556	445	argininosuccinate synthase 1
ATAD2	0.50879	-0.974857	0.008313	29028	ATPase family AAA domain containing 2
ATAD5	2.24775	1.16848	1.32091e-05	79915	ATPase family AAA domain containing 5
ATE1	1.64051	0.714141	1.34535e-05	11101	arginyltransferase 1
ATF1	1.34223	0.424632	0.00671169	466	activating transcription factor 1
ATF4	1.51794	0.602114	6.39305e-08	468	activating transcription factor 4
ATF6	0.664695	-0.589235	0.000105269	22926	activating transcription factor 6
ATG10	0.533374	-0.906779	7.85011e-05	83734	autophagy related 10
ATG12	1.39117	0.476299	0.000522635	9140	autophagy related 12
ATG14	1.96312	0.973151	1.81916e-10	22863	autophagy related 14
ATG2A	1.662	0.732924	0.00496044	23130	autophagy related 2A
ATG9A	0.680306	-0.555744	0.000407904	79065	autophagy related 9A
ATL2	0.657093	-0.605831	2.21019e-06	64225	atlastin GTPase 2
ATP10A	0.522116	-0.937558	1.66673e-05	57194	ATPase phospholipid transporting 10A (putative)
ATP10D	0.603572	-0.728402	8.59513e-05	57205	ATPase phospholipid transporting 10D (putative)
ATP1B1	1.50717	0.591843	0.0027645	481	ATPase Na+/K+ transporting subunit beta 1
ATP1B4	1.72901	0.789949	4.83869e-11	23439	ATPase Na+/K+ transporting family member beta 4
ATP2A1	0.697983	-0.518736	3.50857e-06	487	ATPase sarcoplasmic/endoplasmic reticulum Ca2+ transporting 1
ATP2A2	0.630471	-0.665498	0.000431327	488	ATPase sarcoplasmic/endoplasmic reticulum Ca2+ transporting 2
ATP2A3	0.495153	-1.01405	1.22071e-05	489	ATPase sarcoplasmic/endoplasmic reticulum Ca2+ transporting 3
ATP2B1	1.71435	0.777662	4.53292e-06	490	ATPase plasma membrane Ca2+ transporting 1
ATP2B3	0.389698	-1.35957	8.48885e-10	492	ATPase plasma membrane Ca2+ transporting 3
ATP2B4	0.735197	-0.443798	0.000618367	493	ATPase plasma membrane Ca2+ transporting 4
ATP5F1B	0.678823	-0.558892	0.000121724	506	ATP synthase F1 subunit beta
ATP5F1C	0.643214	-0.636629	1.9816e-06	509	ATP synthase F1 subunit gamma
ATP5F1D	0.641154	-0.641258	0.00306055	513	ATP synthase F1 subunit delta
ATP5F1E	0.693415	-0.528209	0.00709564	514	ATP synthase F1 subunit epsilon
ATP5MC1	0.582067	-0.780743	4.40627e-08	516	ATP synthase membrane subunit c locus 1
ATP5MF	0.631575	-0.662975	4.2469e-06	9551	ATP synthase membrane subunit f
ATP5MPL	0.686054	-0.543605	4.98088e-06	9556	ATP synthase membrane subunit j
ATP5PB	0.591908	-0.756556	3.97469e-09	515	ATP synthase peripheral stalk-membrane subunit b
ATP5PF	0.60287	-0.730082	4.98281e-06	522	ATP synthase peripheral stalk subunit F6
ATP5PO	0.572682	-0.804194	7.84452e-07	539	ATP synthase peripheral stalk subunit OSCP
ATP6AP1	0.756482	-0.402622	0.00156596	537	ATPase H+ transporting accessory protein 1
ATP6V0A1	1.463	0.548931	0.000933059	535	ATPase H+ transporting V0 subunit a1
ATP6V1G2	2.31514	1.2111	0.00137564	534	ATPase H+ transporting V1 subunit G2
ATP8A1	1.95228	0.96516	1.25944e-06	10396	ATPase phospholipid transporting 8A1
ATP8B3	2.78546	1.47791	0.00874019	148229	ATPase phospholipid transporting 8B3
ATP9B	1.63788	0.711828	7.89908e-05	374868	ATPase phospholipid transporting 9B (putative)
ATPAF1	0.649751	-0.622042	0.000516964	64756	ATP synthase mitochondrial F1 complex assembly factor 1
ATPAF2	0.603596	-0.728344	0.00059065	91647	ATP synthase mitochondrial F1 complex assembly factor 2
ATR	1.81593	0.860705	6.49728e-07	545	ATR serine/threonine kinase
ATRNL1	0.623747	-0.680968	0.00886119	26033	attractin like 1
ATXN1L	1.46276	0.54869	0.000477701	342371	ataxin 1 like
ATXN3	1.41751	0.50336	0.00153748	4287	ataxin 3
ATXN7L3B	0.665652	-0.58716	8.10304e-06	552889	ataxin 7 like 3B
AURKAIP1	0.481506	-1.05437	1.15372e-08	54998	aurora kinase A interacting protein 1
AVL9	1.47347	0.559218	0.000316173	23080	AVL9 cell migration associated
AVPI1	0.541033	-0.886211	1.77506e-07	60370	arginine vasopressin induced 1
AXL	0.698927	-0.516787	0.00358942	558	AXL receptor tyrosine kinase
AZGP1	2.65343	1.40786	1.06144e-06	563	alpha-2-glycoprotein 1, zinc-binding
B3GALNT2	0.628014	-0.671132	1.66256e-05	148789	beta-1,3-N-acetylgalactosaminyltransferase 2
B3GALT4	4.42384	2.1453	3.87784e-13	8705	beta-1,3-galactosyltransferase 4
B3GLCT	0.524467	-0.931077	8.43437e-05	145173	beta 3-glucosyltransferase
B3GNT6	7.20733	2.84946	0.00508006	192134	UDP-GlcNAc:betaGal beta-1,3-N-acetylglucosaminyltransferase 6
B3GNT9	0.346648	-1.52846	1.73661e-07	84752	UDP-GlcNAc:betaGal beta-1,3-N-acetylglucosaminyltransferase 9
B4GALNT3	1.85223	0.889263	5.6512e-07	283358	beta-1,4-N-acetyl-galactosaminyltransferase 3
BACE2	0.503599	-0.989654	1.53115e-06	25825	beta-secretase 2
BACH1	1.54887	0.631217	2.31494e-05	100379661	BTB domain and CNC homolog 1
BAG2	0.639763	-0.644391	0.000674321	571	BTB domain and CNC homolog 1
BAIAP2L2	3.80661	1.92851	7.60685e-08	9532	BAG cochaperone 2
BAK1	1.36655	0.450542	0.00145398	80115	BAR/IMD domain containing adaptor protein 2 like 2
BANF1	0.68197	-0.55222	2.70855e-05	578	BCL2 antagonist/killer 1
BAZ1A	1.4074	0.493035	0.00159245	8815	BAF nuclear assembly factor 1
BAZ2A	1.44165	0.52772	0.000891764	11177	bromodomain adjacent to zinc finger domain 1A
BAZ2B	1.82602	0.868699	9.52715e-10	29994	bromodomain adjacent to zinc finger domain 2B
BBIP1	0.695729	-0.523403	0.00444035	92482	BBSome interacting protein 1
BBS2	1.429	0.515002	0.00145804	583	Bardet-Biedl syndrome 2
BCAT2	0.304308	-1.7164	9.33508e-28	587	branched chain amino acid transaminase 2
BCKDHB	0.442608	-1.1759	5.51038e-14	594	branched chain keto acid dehydrogenase E1 subunit beta
BCKDK	0.387619	-1.36729	2.67213e-18	10295	branched chain keto acid dehydrogenase kinase
BCL2	1.39888	0.484273	0.00414947	596	BCL2 apoptosis regulator
BCL2A1	0.245155	-2.02823	0.000466059	597	BCL2 related protein A1
BCL2L11	1.95031	0.963704	1.12101e-08	10018	BCL2 like 11
BCL3	0.503243	-0.990674	0.00132026	602	BCL3 transcription coactivator
BCL7A	1.52308	0.606995	0.000761686	605	BAF chromatin remodeling complex subunit BCL7A
BCL7B	1.42657	0.51255	0.00120473	9275	BAF chromatin remodeling complex subunit BCL7B
BCLAF1	1.76292	0.817969	1.73543e-10	9774	BCL2 associated transcription factor 1
BCLAF3	2.81057	1.49086	1.3911e-27	256643	BCLAF1 and THRAP3 family member 3
BCO1	1.56733	0.648307	0.00587155	53630	beta-carotene oxygenase 1
BCORL1	0.621899	-0.685247	0.00167273	63035	BCL6 corepressor like 1
BDH1	0.227545	-2.13577	0.00972231	622	3-hydroxybutyrate dehydrogenase 1
BDP1	1.43863	0.524695	0.000835388	55814	B double prime 1, subunit of RNA polymerase III transcription initiation factor IIIB
BET1L	1.35347	0.436666	0.000389548	51272	Bet1 golgi vesicular membrane trafficking protein like
BEX5	0.55826	-0.840992	0.00125192	340542	brain expressed X-linked 5
BGN	0.251571	-1.99096	6.96443e-23	633	biglycan
BHLHB9	1.51161	0.596085	0.000106191	80823	basic helix-loop-helix family member b9
BICC1	0.659056	-0.601528	0.00190342	80114	BicC family RNA binding protein 1
BICD1	2.09627	1.06782	7.12138e-06	636	BICD cargo adaptor 1
BICRAL	1.75622	0.812474	9.4885e-05	23506	BRD4 interacting chromatin remodeling complex associated protein like
BLCAP	2.25541	1.17339	1.61364e-21	10904	BLCAP apoptosis inducing factor
BLOC1S5	0.625658	-0.676554	0.000340598	63915	biogenesis of lysosomal organelles complex 1 subunit 5
BLVRB	0.483534	-1.04831	0.000574015	645	biliverdin reductase B
BMF	0.612794	-0.706526	0.00397732	90427	Bcl2 modifying factor
BMI1	1.31301	0.392874	0.00993984	648	BMI1 proto-oncogene, polycomb ring finger
BMP1	0.195969	-2.3513	1.67122e-36	649	bone morphogenetic protein 1
BMP2K	2.26477	1.17936	1.2227e-08	55589	BMP2 inducible kinase
BMP5	0.568838	-0.81391	0.000294362	653	bone morphogenetic protein 5
BMPER	0.335796	-1.57434	0.000483328	168667	BMP binding endothelial regulator
BMS1	0.724506	-0.46493	0.00257855	9790	BMS1 ribosome biogenesis factor
BNC2	0.579757	-0.786481	0.00845195	54796	basonuclin 2
BNIP3	1.45854	0.544526	0.000188139	664	BCL2 interacting protein 3
BNIP3L	1.81396	0.859142	1.07051e-12	665	BCL2 interacting protein 3 like
BOLA3	0.692389	-0.530346	0.00324575	388962	bolA family member 3
BPGM	0.445265	-1.16726	9.48638e-14	669	bisphosphoglycerate mutase
BPHL	0.509176	-0.973762	4.35775e-07	670	biphenyl hydrolase like
BPIFC	3.00709	1.58837	1.51661e-09	254240	BPI fold containing family C
BRAP	1.3594	0.442966	0.00168093	8315	BRCA1 associated protein
BRCA1	0.487449	-1.03668	0.00427426	672	BRCA1 DNA repair associated
BRCC3	1.50236	0.58723	6.04233e-06	79184	BRCA1/BRCA2-containing complex subunit 3
BRD7	1.61413	0.69076	1.03785e-07	29117	bromodomain containing 7
BRD8	1.46122	0.547175	5.96123e-05	10902	bromodomain containing 8
BRD9	1.33378	0.415517	0.00737629	65980	bromodomain containing 9
BRIX1	1.38327	0.468087	0.00198081	55299	biogenesis of ribosomes BRX1
BRK1	1.61981	0.695821	7.83246e-09	55845	BRICK1 subunit of SCAR/WAVE actin nucleating complex
BRMS1L	1.46071	0.546674	0.000484853	84312	BRMS1 like transcriptional repressor
BROX	1.80954	0.855625	2.54906e-07	148362	BRO1 domain and CAAX motif containing
BRPF3	1.50264	0.587497	0.00871341	27154	bromodomain and PHD finger containing 3
BRWD1	1.36463	0.448511	0.00264625	54014	bromodomain and WD repeat domain containing 1
BSDC1	1.4506	0.536645	0.000219815	55108	BSD domain containing 1
BST1	1.60201	0.67988	0.00763776	683	bone marrow stromal cell antigen 1
BST2	0.50623	-0.982136	0.00067255	684	bone marrow stromal cell antigen 2
BTF3	1.7239	0.785673	4.16011e-06	689	basic transcription factor 3
BTF3L4	1.64943	0.72197	1.34914e-07	91408	basic transcription factor 3 like 4
BTG1	1.4715	0.557283	0.000723825	694	BTG anti-proliferation factor 1
BTNL9	0.444223	-1.17064	2.36562e-10	153579	butyrophilin like 9
BUB1	0.107137	-3.22247	4.56301e-07	699	BUB1 mitotic checkpoint serine/threonine kinase
C1D	1.50416	0.588962	1.72931e-05	10438	C1D nuclear receptor corepressor
C1QA	0.32805	-1.60801	1.07211e-12	712	complement C1q A chain
C1QB	0.207001	-2.27229	7.05249e-20	713	complement C1q B chain
C1QBP	0.722848	-0.468236	0.00879031	708	complement C1q binding protein
C1QC	0.220339	-2.1822	3.62737e-19	714	complement C1q C chain
C1QTNF1	0.214128	-2.22345	7.40601e-20	114897	C1q and TNF related 1
C1QTNF2	0.2805	-1.83393	8.90761e-06	114898	C1q and TNF related 2
C1QTNF3	0.0898663	-3.47608	7.08417e-11	114899	C1q and TNF related 3
C1QTNF4	8.4998	3.08743	1.27614e-48	114900	C1q and TNF related 4
C1QTNF7	0.412923	-1.27605	2.27887e-05	114905	C1q and TNF related 7
C1QTNF9	0.617454	-0.695596	5.47429e-05	338872	C1q and TNF related 9
C1R	0.571717	-0.806626	8.06818e-05	715	complement C1r
C1S	0.317153	-1.65675	4.04528e-15	716	complement C1s
C2	0.439296	-1.18674	5.78828e-05	717	complement C2
C2CD4A	3.5675	1.83491	6.8236e-07	145741	C2 calcium dependent domain containing 4A
C2CD5	1.45843	0.544414	5.11687e-05	9847	C2 calcium dependent domain containing 5
C3	0.518074	-0.948769	6.38942e-06	718	complement C3
C5AR1	0.596337	-0.7458	0.00225329	728	complement C5a receptor 1
C7	0.55151	-0.858542	2.49804e-07	730	complement C7
C8A	2.67574	1.41994	9.35166e-13	731	complement C8 alpha chain
CA14	0.659445	-0.600676	9.37133e-07	23632	carbonic anhydrase 14
CA2	0.307224	-1.70263	0.000250267	760	carbonic anhydrase 2
CA4	1.36464	0.448519	0.00962384	762	carbonic anhydrase 4
CABLES2	2.03325	1.02379	2.45936e-08	81928	Cdk5 and Abl enzyme substrate 2
CACHD1	0.362958	-1.46213	3.60178e-06	57685	cache domain containing 1
CACNA1A	0.474185	-1.07648	0.000217253	773	calcium voltage-gated channel subunit alpha1 A
CACNG8	9.38602	3.23051	0.00892637	59283	calcium voltage-gated channel auxiliary subunit gamma 8
CACUL1	1.37801	0.462583	0.000501627	143384	CDK2 associated cullin domain 1
CADM3	0.478314	-1.06397	0.000538311	57863	cell adhesion molecule 3
CALCOCO1	1.62987	0.704761	2.97945e-06	57658	calcium binding and coiled-coil domain 1
CALCOCO2	1.43647	0.522533	2.82663e-05	10241	calcium binding and coiled-coil domain 2
CALD1	0.60439	-0.726448	2.9305e-09	800	caldesmon 1
CALR	0.724741	-0.464463	0.000166113	811	calreticulin
CALR3	5.89099	2.55851	2.49804e-07	125972	calreticulin 3
CALU	0.629855	-0.666909	5.43977e-05	813	calumenin
CAMK1D	0.40141	-1.31685	6.35995e-09	57118	calcium/calmodulin dependent protein kinase ID
CAMK2D	1.50823	0.592854	3.46692e-05	817	calcium/calmodulin dependent protein kinase II delta
CAMKK1	0.53997	-0.889048	0.00504302	84254	calcium/calmodulin dependent protein kinase kinase 1
CAMSAP1	1.62879	0.703805	0.00029765	157922	calmodulin regulated spectrin associated protein 1
CAND2	1.85929	0.894753	2.56371e-11	23066	cullin associated and neddylation dissociated 2 (putative)
CAP1	0.706741	-0.500746	4.97547e-05	10487	cyclase associated actin cytoskeleton regulatory protein 1
CAPN12	0.229564	-2.12303	5.8588e-06	147968	calpain 12
CAPN13	6.81904	2.76957	1.84216e-05	92291	calpain 13
CAPN6	0.502389	-0.993122	7.93036e-08	827	calpain 6
CAPN7	1.36103	0.444695	0.00198994	23473	calpain 7
CAPRIN2	1.54369	0.626384	0.00253164	65981	caprin family member 2
CAPZA1	0.658483	-0.602782	4.8725e-05	829	capping actin protein of muscle Z-line subunit alpha 1
CARF	1.49173	0.576985	0.00358679	79800	calcium responsive transcription factor
CARM1	0.673732	-0.569753	0.000968646	10498	coactivator associated arginine methyltransferase 1
CARNMT1	0.471217	-1.08554	3.2981e-10	138199	carnosine N-methyltransferase 1
CARNS1	0.539544	-0.890189	6.5402e-05	57571	carnosine synthase 1
CARS	0.638563	-0.647099	1.35034e-05	833	cysteinyl-tRNA synthetase 1
CARS2	0.57092	-0.808638	0.00130326	79587	cysteinyl-tRNA synthetase 2, mitochondrial
CASC1	3.22976	1.69143	0.00211628	55259	dynein axonemal intermediate chain 7
CASK	0.671097	-0.575406	0.00353014	8573	calcium/calmodulin dependent serine protein kinase
CASP3	1.41661	0.502447	0.00969369	836	caspase 3
CASP7	0.6229	-0.682928	0.000140946	840	caspase 7
CASQ1	0.766082	-0.38443	0.001498	844	calsequestrin 1
CASZ1	1.44376	0.529836	0.00185029	54897	castor zinc finger 1
CAT	1.53051	0.614008	5.58174e-05	847	catalase
CAV1	0.576088	-0.795638	1.60451e-09	857	caveolin 1
CAV3	1.75686	0.813	2.15796e-05	859	caveolin 3
CAVIN1	0.701066	-0.512378	0.000152627	284119	caveolae associated protein 1
CAVIN2	0.649728	-0.622092	0.000239057	8436	caveolae associated protein 2
CAVIN3	0.598557	-0.740439	1.68062e-05	112464	caveolae associated protein 3
CAVIN4	1.49817	0.583203	0.000187353	347273	caveolae associated protein 4
CBLL1	1.44567	0.531741	2.60424e-05	79872	Cbl proto-oncogene like 1
CBLN4	5.90213	2.56124	7.73397e-10	140689	cerebellin 4 precursor
CBX3	1.38837	0.473389	0.00025191	11335	chromobox 3
CBX6	0.701412	-0.511666	0.000155358	23466	chromobox 6
CBX7	1.89237	0.920195	0.000875972	23492	chromobox 7
CCBE1	0.381567	-1.38999	0.000120513	147372	collagen and calcium binding EGF domains 1
CCDC110	3.33443	1.73744	5.66307e-07	256309	coiled-coil domain containing 110
CCDC112	2.42466	1.27778	1.45443e-12	153733	coiled-coil domain containing 112
CCDC117	0.732485	-0.44913	0.00962581	150275	coiled-coil domain containing 117
CCDC12	1.40974	0.495433	0.000495915	151903	coiled-coil domain containing 12
CCDC126	1.66947	0.739391	1.33791e-05	90693	coiled-coil domain containing 126
CCDC134	1.95841	0.969681	3.06303e-06	79879	coiled-coil domain containing 134
CCDC138	1.7631	0.818113	1.43872e-05	165055	coiled-coil domain containing 138
CCDC141	4.00972	2.0035	3.86563e-39	285025	coiled-coil domain containing 141
CCDC149	1.90891	0.932746	1.332e-05	91050	coiled-coil domain containing 149
CCDC150	2.80956	1.49034	4.67306e-05	284992	coiled-coil domain containing 150
CCDC155	16.5855	4.05185	1.69865e-12	147872	KASH5 KASH domain containing 5
CCDC163	0.530714	-0.913993	4.27578e-07	126661	coiled-coil domain containing 163
CCDC189	2.72574	1.44665	0.000912091	90835	coiled-coil domain containing 189
CCDC191	0.411605	-1.28067	0.0012978	57577	coiled-coil domain containing 191
CCDC3	0.287157	-1.80009	5.83474e-08	83643	coiled-coil domain containing 3
CCDC58	0.736172	-0.441886	0.00345999	131076	mitochondrial matrix import factor 23
CCDC61	0.562587	-0.829851	0.00181057	729440	coiled-coil domain containing 61
CCDC69	2.14335	1.09987	3.86737e-13	26112	coiled-coil domain containing 69
CCDC80	0.168927	-2.56553	2.886e-12	151887	coiled-coil domain containing 80
CCDC84	2.4037	1.26526	4.14652e-14	338657	centrosomal AT-AC splicing factor
CCDC9B	0.719493	-0.474948	0.00288246	388115	coiled-coil domain containing 9B
CCL21	0.183884	-2.44313	1.62238e-13	6366	C-C motif chemokine ligand 21
CCL28	2.48396	1.31264	6.51583e-06	56477	C-C motif chemokine ligand 28
CCNA2	0.282613	-1.8231	0.000417931	890	cyclin A2
CCNB1	0.323045	-1.63019	2.60375e-06	891	cyclin B1
CCNB2	0.290863	-1.78159	0.00231329	9133	cyclin B2
CCNB3	0.212924	-2.23159	0.00971796	85417	cyclin B3
CCND1	0.210839	-2.24579	4.35257e-14	595	cyclin D1
CCND2	0.244445	-2.03242	1.71502e-35	894	cyclin D2
CCND3	0.449388	-1.15397	3.13236e-06	896	cyclin D3
CCNF	0.140008	-2.83642	0.00125143	899	cyclin F
CCNG1	1.67123	0.740908	3.51813e-08	900	cyclin G1
CCNT1	1.84228	0.881489	5.0906e-07	904	cyclin T1
CCNT2	1.82826	0.870468	2.24796e-12	905	cyclin T2
CCP110	1.43338	0.519417	0.00497798	9738	centriolar coiled-coil protein 110
CCSER2	1.39254	0.477718	0.00202421	54462	coiled-coil serine rich protein 2
CCT6A	0.706937	-0.500346	4.92877e-05	908	chaperonin containing TCP1 subunit 6A
CCT8	1.47475	0.560471	2.36271e-05	10694	chaperonin containing TCP1 subunit 8
CD101	0.452275	-1.14473	0.0011822	9398	CD101 molecule
CD109	0.671738	-0.574029	0.00621579	135228	CD109 molecule
CD14	0.474404	-1.07581	0.000189581	929	CD14 molecule
CD160	4.15185	2.05376	0.00284886	11126	CD160 molecule
CD19	3.28486	1.71583	8.2881e-06	930	CD19 molecule
CD226	2.4498	1.29266	0.000179419	10666	CD226 molecule
CD248	0.350238	-1.51359	0.000273771	57124	CD248 molecule
CD276	0.657599	-0.604721	0.00590403	80381	CD276 molecule
CD2BP2	1.86343	0.897963	1.15182e-08	10421	CD2 cytoplasmic tail binding protein 2
CD300LG	0.501754	-0.994948	1.51599e-07	146894	CD300 molecule like family member g
CD34	0.534589	-0.903498	9.0923e-10	947	CD34 molecule
CD38	0.448532	-1.15672	3.24734e-05	952	CD38 molecule
CD40	0.448066	-1.15822	1.04696e-05	958	CD40 molecule
CD44	0.490493	-1.02769	2.88555e-13	960	CD44 molecule (Indian blood group)
CD47	0.680259	-0.555845	0.000908906	961	CD47 molecule
CD53	0.516355	-0.953564	0.00139783	963	CD53 molecule
CD74	0.412462	-1.27767	4.32237e-08	972	CD74 molecule
CD80	0.280677	-1.83302	0.00520438	941	CD80 molecule
CD82	0.259532	-1.94602	1.15611e-07	3732	CD82 molecule
CD86	0.465883	-1.10196	9.2666e-05	942	CD86 molecule
CD93	0.494677	-1.01544	1.24736e-15	22918	CD93 molecule
CD99	0.591065	-0.75861	2.09951e-08	4267	CD99 molecule (Xg blood group)
CDC14A	1.81976	0.863752	4.32368e-07	8556	cell division cycle 14A
CDC20	0.376143	-1.41065	0.000768808	991	cell division cycle 20
CDC34	0.559544	-0.837676	1.01184e-08	997	cell division cycle 34, ubiqiutin conjugating enzyme
CDC42	0.752388	-0.410451	0.00656922	998	cell division cycle 42
CDC42EP3	0.449193	-1.15459	5.5987e-10	10602	CDC42 effector protein 3
CDC42EP4	0.533242	-0.907138	1.135e-07	23580	CDC42 effector protein 4
CDC42SE1	0.69912	-0.516387	0.00148529	56882	CDC42 small effector 1
CDC73	1.74035	0.79938	6.40896e-08	79577	cell division cycle 73
CDCA3	0.276754	-1.85332	2.93155e-05	83461	cell division cycle associated 3
CDCA5	0.239779	-2.06022	0.00839866	113130	cell division cycle associated 5
CDCA7	0.178102	-2.48923	0.00121853	83879	cell division cycle associated 7
CDCA7L	0.493774	-1.01808	0.000203458	55536	cell division cycle associated 7 like
CDH11	0.494078	-1.01719	0.000119727	1009	cadherin 11
CDH23	0.560577	-0.835015	2.0635e-09	64072	cadherin related 23
CDH5	0.493139	-1.01994	1.97617e-13	1003	cadherin 5
CDH6	0.419136	-1.25451	0.00356579	1004	cadherin 6
CDHR3	1.68751	0.754894	0.00170083	222256	cadherin related family member 3
CDIP1	1.74336	0.801871	7.916e-09	29965	cell death inducing p53 target 1
CDK12	1.38867	0.473706	0.00290869	51755	cyclin dependent kinase 12
CDK15	1.56413	0.645361	0.0013904	65061	cyclin dependent kinase 15
CDK16	0.704821	-0.504672	1.19231e-05	5127	cyclin dependent kinase 16
CDK2AP2	0.364208	-1.45717	1.16666e-10	10263	cyclin dependent kinase 2 associated protein 2
CDK5R1	6.09527	2.60769	2.89302e-17	8851	cyclin dependent kinase 5 regulatory subunit 1
CDK5RAP3	1.47857	0.564206	8.78202e-05	80279	CDK5 regulatory subunit associated protein 3
CDKL5	1.97611	0.982667	0.00250117	6792	cyclin dependent kinase like 5
CDKN1A	1.68975	0.756811	0.00801977	1026	cyclin dependent kinase inhibitor 1A
CDKN2AIP	1.46289	0.548819	0.000169268	55602	CDKN2A interacting protein
CDKN2C	0.523743	-0.93307	3.83751e-10	1031	cyclin dependent kinase inhibitor 2C
CDNF	0.636632	-0.651469	4.56471e-05	441549	cerebral dopamine neurotrophic factor
CDR2	0.474865	-1.07441	2.36017e-05	1039	cerebellar degeneration related protein 2
CDR2L	0.365587	-1.45171	0.00103821	30850	cerebellar degeneration related protein 2 like
CDV3	1.64841	0.721075	5.438e-08	55573	CDV3 homolog
CEBPZOS	1.50666	0.591354	1.43225e-06	100505876	CEBPZ opposite strand
CEMIP2	0.344346	-1.53807	1.439e-29	23670	cell migration inducing hyaluronidase 2
CENPA	0.1637	-2.61087	0.00073756	1058	centromere protein A
CENPBD1	1.4109	0.496614	0.00404331	92806	CENPB DNA-binding domain containing 1
CENPF	0.134377	-2.89564	4.14195e-11	1063	centromere protein F
CENPN	0.331854	-1.59138	0.00210528	55839	centromere protein N
CEP112	0.450782	-1.1495	2.68748e-05	201134	centrosomal protein 112
CEP250	1.9438	0.958881	0.000125691	11190	centrosomal protein 250
CEP295	1.58562	0.665047	4.76429e-06	85459	centrosomal protein 295
CEP55	0.147644	-2.75981	0.00124904	55165	centrosomal protein 55
CEP70	1.3751	0.459532	0.00808563	80321	centrosomal protein 70
CEP72	0.396585	-1.3343	0.000182747	55722	centrosomal protein 72
CEP83	0.733939	-0.446269	0.0087051	51134	centrosomal protein 83
CEP85L	1.5806	0.660474	0.000382815	387119	centrosomal protein 85 like
CEP95	1.35126	0.434301	0.00166642	90799	centrosomal protein 95
CEP97	1.81831	0.862598	1.68682e-06	79598	centrosomal protein 97
CERCAM	0.572021	-0.80586	0.000150872	51148	cerebral endothelial cell adhesion molecule
CERS5	1.33594	0.41785	0.0029498	91012	ceramide synthase 5
CERS6	0.510026	-0.971356	7.85726e-05	253782	ceramide synthase 6
CES1	0.38307	-1.38432	9.12061e-11	1066	carboxylesterase 1
CES2	0.331873	-1.5913	1.68077e-09	8824	carboxylesterase 2
CETN3	1.33797	0.420042	0.00271199	1070	centrin 3
CFAP161	11.7041	3.54894	0.000681887	161502	cilia and flagella associated protein 161
CFAP300	1.80071	0.848564	0.000134962	85016	cilia and flagella associated protein 300
CFAP36	1.55389	0.635882	0.000347315	112942	cilia and flagella associated protein 36
CFAP410	0.267355	-1.90317	0.00050589	755	cilia and flagella associated protein 410
CFAP44	0.562464	-0.830168	0.00500249	55779	cilia and flagella associated protein 44
CFAP58	3.91987	1.97081	4.73883e-17	159686	cilia and flagella associated protein 58
CFH	0.521419	-0.939484	7.41053e-07	3075	complement factor H
CFL1	0.600564	-0.735609	4.12944e-08	1072	cofilin 1
CFP	0.0799724	-3.64435	1.09731e-08	5199	complement factor properdin
CGGBP1	0.737605	-0.43908	0.00382602	8545	CGG triplet repeat binding protein 1
CGNL1	0.569344	-0.812628	5.12439e-05	84952	cingulin like 1
CGREF1	0.262986	-1.92694	2.3152e-06	10669	cell growth regulator with EF-hand domain 1
CHAD	0.579228	-0.787796	0.000950198	1101	chondroadherin
CHCHD2	0.55684	-0.844665	9.16005e-08	51142	coiled-coil-helix-coiled-coil-helix domain containing 2
CHCHD3	0.612207	-0.707908	2.36082e-05	54927	coiled-coil-helix-coiled-coil-helix domain containing 3
CHCHD5	0.555797	-0.84737	0.000394638	84269	coiled-coil-helix-coiled-coil-helix domain containing 5
CHCHD6	2.99011	1.5802	1.05707e-05	84303	coiled-coil-helix-coiled-coil-helix domain containing 6
CHD3	0.440335	-1.18333	1.43381e-09	1107	chromodomain helicase DNA binding protein 3
CHD9	1.61462	0.691199	1.7224e-07	80205	chromodomain helicase DNA binding protein 9
CHDH	0.604834	-0.725389	3.31715e-06	55349	choline dehydrogenase
CHEK2	0.474547	-1.07538	0.000531016	11200	checkpoint kinase 2
CHFR	0.729641	-0.45474	0.00289032	55743	checkpoint with forkhead and ring finger domains
CHI3L1	0.275259	-1.86114	0.000585993	1116	chitinase 3 like 1
CHMP4A	1.72545	0.786974	2.83285e-09	29082	charged multivesicular body protein 4A
CHMP4C	2.31088	1.20844	0.00300234	92421	charged multivesicular body protein 4C
CHODL	0.202799	-2.30187	6.34369e-18	140578	chondrolectin
CHORDC1	0.55789	-0.841948	1.12467e-05	26973	cysteine and histidine rich domain containing 1
CHP1	0.437704	-1.19197	2.95177e-15	11261	calcineurin like EF-hand protein 1
CHPF	0.33936	-1.55911	7.05772e-05	79586	chondroitin polymerizing factor
CHRD	0.401335	-1.31712	0.00148924	8646	chordin
CHRM4	13.8112	3.78777	2.53579e-11	1132	cholinergic receptor muscarinic 4
CHRNA3	0.207868	-2.26626	5.49864e-10	1136	cholinergic receptor nicotinic alpha 3 subunit
CHRNE	3.75584	1.90914	2.22035e-12	1145	cholinergic receptor nicotinic epsilon subunit
CHRNG	4.93919	2.30427	6.59896e-05	1146	cholinergic receptor nicotinic gamma subunit
CHST12	0.595288	-0.74834	0.00672683	55501	carbohydrate sulfotransferase 12
CHST15	0.556124	-0.846522	2.55513e-05	51363	carbohydrate sulfotransferase 15
CHST2	0.46912	-1.09197	0.00221131	9435	carbohydrate sulfotransferase 2
CHST3	0.652115	-0.616802	0.00106348	9469	carbohydrate sulfotransferase 3
CHST9	2.13186	1.09211	0.00628852	83539	carbohydrate sulfotransferase 9
CHSY3	0.373805	-1.41964	0.00528343	337876	chondroitin sulfate synthase 3
CIAPIN1	0.562843	-0.829196	6.20097e-08	57019	cytokine induced apoptosis inhibitor 1
CIB1	0.370445	-1.43267	8.09945e-09	10519	calcium and integrin binding 1
CIITA	0.445571	-1.16627	0.00395466	4261	class II major histocompatibility complex transactivator
CILP	0.362811	-1.46271	3.77879e-10	8483	cartilage intermediate layer protein
CILP2	0.050831	-4.29815	0.0021081	148113	cartilage intermediate layer protein 2
CINP	0.707034	-0.500149	0.00960685	51550	cyclin dependent kinase 2 interacting protein
CIR1	2.13476	1.09407	1.9058e-16	9541	corepressor interacting with RBPJ, CIR1
CIRBP	2.99384	1.582	5.24783e-27	1153	cold inducible RNA binding protein
CISD1	0.706359	-0.501527	8.48716e-05	55847	CDGSH iron sulfur domain 1
CISH	0.167348	-2.57908	8.5199e-05	1154	cytokine inducible SH2 containing protein
CIT	0.264012	-1.92132	9.58914e-07	11113	citron rho-interacting serine/threonine kinase
CITED1	0.438198	-1.19035	0.00362258	4435	Cbp/p300 interacting transactivator with Glu/Asp rich carboxy-terminal domain 1
CKAP2	0.355044	-1.49393	2.90535e-09	26586	cytoskeleton associated protein 2
CKAP2L	0.165302	-2.59682	0.000101736	150468	cytoskeleton associated protein 2 like
CKAP4	0.659269	-0.601061	0.00195381	10970	cytoskeleton associated protein 4
CKAP5	0.746715	-0.42137	0.00698318	9793	cytoskeleton associated protein 5
CKB	0.256794	-1.96132	1.25981e-13	1152	creatine kinase B
CKMT2	0.428737	-1.22183	1.15171e-10	1160	creatine kinase, mitochondrial 2
CKS1B	0.664576	-0.589494	0.00386414	1163	CDC28 protein kinase regulatory subunit 1B
CKS2	0.392311	-1.34993	0.000390584	1164	CDC28 protein kinase regulatory subunit 2
CLCN5	0.607879	-0.718143	0.00946109	1184	chloride voltage-gated channel 5
CLCN6	1.45565	0.541665	0.00933637	1185	chloride voltage-gated channel 6
CLDN5	1.76237	0.817518	0.00701889	7122	claudin 5
CLDN7	0.308813	-1.6952	0.00129906	1366	claudin 7
CLEC11A	0.210843	-2.24576	1.40031e-23	6320	C-type lectin domain containing 11A
CLEC12A	0.377839	-1.40416	0.0005242	160364	C-type lectin domain family 12 member A
CLEC1A	2.09952	1.07006	5.32565e-09	51267	C-type lectin domain family 1 member A
CLEC3B	0.351421	-1.50873	2.28055e-10	7123	C-type lectin domain family 3 member B
CLHC1	0.348994	-1.51873	0.000979828	130162	clathrin heavy chain linker domain containing 1
CLIC1	0.503744	-0.989236	7.90633e-12	1192	chloride intracellular channel 1
CLIC4	0.707993	-0.498193	0.000397521	25932	chloride intracellular channel 4
CLIP1	1.57156	0.652197	4.87e-06	6249	CAP-Gly domain containing linker protein 1
CLIP2	0.525127	-0.92926	3.93537e-05	7461	CAP-Gly domain containing linker protein 2
CLIP4	0.612843	-0.706411	0.00212292	79745	CAP-Gly domain containing linker protein family member 4
CLK1	2.12158	1.08514	3.34907e-09	1195	CDC like kinase 1
CLK4	2.62441	1.39199	4.92707e-28	57396	CDC like kinase 4
CLMP	0.467087	-1.09824	3.18958e-08	79827	CXADR like membrane protein
CLN6	1.91186	0.93498	0.000885757	54982	CLN6 transmembrane ER protein
CLPB	0.642629	-0.637942	0.0012059	81570	caseinolytic mitochondrial matrix peptidase chaperone subunit B
CLPS	9.61946	3.26596	0.00887359	1208	colipase
CLSPN	0.164679	-2.60227	3.14011e-05	63967	claspin
CLTCL1	1.54359	0.626292	8.36648e-06	8218	clathrin heavy chain like 1
CLU	0.206361	-2.27676	8.08913e-05	1191	clusterin
CLYBL	0.543001	-0.880972	1.31178e-07	171425	citramalyl-CoA lyase
CMBL	1.34392	0.426442	0.00311155	134147	carboxymethylenebutenolidase homolog
CMC1	1.6515	0.723777	6.10244e-06	152100	C-X9-C motif containing 1
CMC2	0.609184	-0.71505	2.2634e-06	56942	C-X9-C motif containing 2
CMKLR1	0.365353	-1.45264	3.53087e-10	1240	chemerin chemokine-like receptor 1
CMTM3	0.585877	-0.771331	6.48435e-05	123920	CKLF like MARVEL transmembrane domain containing 3
CMTR1	1.64567	0.718674	8.10499e-07	23070	cap methyltransferase 1
CMYA5	1.6321	0.706731	3.62545e-09	202333	cardiomyopathy associated 5
CNDP2	0.679918	-0.556567	2.40055e-05	55748	carnosine dipeptidase 2
CNGB1	2.5419	1.3459	0.00920383	1258	cyclic nucleotide gated channel subunit beta 1
CNKSR2	3.66697	1.87459	1.30532e-08	22866	connector enhancer of kinase suppressor of Ras 2
CNN1	0.372374	-1.42518	0.00120188	1264	calponin 1
CNN2	0.46644	-1.10024	3.42838e-06	1265	calponin 2
CNN3	0.626278	-0.675125	4.13947e-06	1266	calponin 3
CNOT1	1.38757	0.472561	0.0016316	23019	CCR4-NOT transcription complex subunit 1
CNOT7	1.4357	0.521752	0.000200532	29883	CCR4-NOT transcription complex subunit 7
CNPY4	0.649848	-0.621827	0.000501087	245812	canopy FGF signaling regulator 4
CNRIP1	1.49586	0.580979	0.00549235	25927	cannabinoid receptor interacting protein 1
CNTF	1.5856	0.665028	1.00706e-07	1270	ciliary neurotrophic factor
CNTFR	0.328798	-1.60473	1.29358e-08	1271	ciliary neurotrophic factor receptor
CNTLN	1.59489	0.673453	0.000334357	54875	centlein
CNTN2	0.190957	-2.38868	0.000293933	6900	contactin 2
CNTN3	0.403186	-1.31048	0.000109396	5067	contactin 3
CNTN4	0.474577	-1.07529	0.000559855	152330	contactin 4
COASY	1.54157	0.624396	0.00111159	80347	Coenzyme A synthase
COBL	0.619111	-0.691729	0.000322971	23242	cordon-bleu WH2 repeat protein
COBLL1	0.619933	-0.689815	7.14195e-05	22837	cordon-bleu WH2 repeat protein like 1
COG1	1.43449	0.520539	0.000787779	9382	component of oligomeric golgi complex 1
COG3	1.38334	0.468158	0.000821097	83548	component of oligomeric golgi complex 3
COG5	0.754274	-0.40684	0.00436926	10466	component of oligomeric golgi complex 5
COL12A1	0.179766	-2.4758	6.24829e-21	1303	collagen type XII alpha 1 chain
COL13A1	0.298212	-1.74559	0.00214732	1305	collagen type XIII alpha 1 chain
COL14A1	0.138723	-2.84972	3.17725e-30	7373	collagen type XIV alpha 1 chain
COL15A1	0.13987	-2.83784	9.96134e-55	1306	collagen type XV alpha 1 chain
COL16A1	0.510481	-0.970071	2.10395e-08	1307	collagen type XVI alpha 1 chain
COL18A1	0.432151	-1.21039	0.00147521	80781	collagen type XVIII alpha 1 chain
COL1A1	0.0417833	-4.58093	2.08413e-23	1277	collagen type I alpha 1 chain
COL1A2	0.0751716	-3.73367	1.11128e-23	1278	collagen type I alpha 2 chain
COL21A1	0.536057	-0.899541	8.92817e-07	81578	collagen type XXI alpha 1 chain
COL28A1	0.0718461	-3.79895	2.51454e-06	340267	collagen type XXVIII alpha 1 chain
COL2A1	0.0785025	-3.67112	8.7692e-10	1280	collagen type II alpha 1 chain
COL3A1	0.0556263	-4.16809	2.56321e-18	1281	collagen type III alpha 1 chain
COL4A1	0.128422	-2.96104	5.97956e-97	1282	collagen type IV alpha 1 chain
COL4A2	0.218279	-2.19575	9.81851e-58	1284	collagen type IV alpha 2 chain
COL4A3	0.554019	-0.851994	2.50628e-06	1285	collagen type IV alpha 3 chain
COL4A4	0.480497	-1.0574	3.22785e-07	1286	collagen type IV alpha 4 chain
COL4A5	0.173323	-2.52847	1.04397e-11	1287	collagen type IV alpha 5 chain
COL4A6	0.107358	-3.2195	9.06306e-11	1288	collagen type IV alpha 6 chain
COL5A1	0.139535	-2.84131	2.54233e-82	1289	collagen type V alpha 1 chain
COL5A2	0.275184	-1.86153	5.30495e-25	1290	collagen type V alpha 2 chain
COL5A3	0.406838	-1.29747	1.26135e-19	50509	collagen type V alpha 3 chain
COL6A1	0.220726	-2.17967	6.58336e-50	1291	collagen type VI alpha 1 chain
COL6A2	0.172343	-2.53664	2.18392e-59	1292	collagen type VI alpha 2 chain
COL6A3	0.201792	-2.30906	7.56129e-43	1293	collagen type VI alpha 3 chain
COL6A6	0.294145	-1.7654	8.58651e-09	131873	collagen type VI alpha 6 chain
COL8A1	0.1161	-3.10656	4.79483e-39	1295	collagen type VIII alpha 1 chain
COL8A2	0.285184	-1.81004	2.28362e-05	1296	collagen type VIII alpha 2 chain
COLEC11	3.52294	1.81678	3.50951e-05	78989	collectin subfamily member 11
COLGALT1	0.54258	-0.882093	2.47867e-07	79709	collagen beta(1-O)galactosyltransferase 1
COLGALT2	0.266262	-1.90908	2.65501e-09	23127	collagen beta(1-O)galactosyltransferase 2
COMMD8	1.30578	0.384908	0.00362396	54951	COMM domain containing 8
COMT	0.59005	-0.761091	3.73149e-06	1312	catechol-O-methyltransferase
COPB2	1.32701	0.408175	0.00168969	9276	COPI coat complex subunit beta 2
COQ10A	0.459464	-1.12198	8.31684e-12	93058	coenzyme Q10A
COQ3	0.475334	-1.07299	1.1671e-09	51805	coenzyme Q3, methyltransferase
COQ4	0.705309	-0.503673	0.00761575	51117	coenzyme Q4
COQ5	0.742134	-0.430249	0.00229181	84274	coenzyme Q5, methyltransferase
COQ7	0.595543	-0.747721	0.00017545	10229	coenzyme Q7, hydroxylase
CORO1C	0.609376	-0.714596	3.23334e-05	23603	coronin 1C
CORO2B	0.586376	-0.770102	6.95402e-05	10391	coronin 2B
CORO6	1.52526	0.609052	0.00263964	84940	coronin 6
COTL1	0.411066	-1.28256	0.000114835	23406	coactosin like F-actin binding protein 1
CP	0.145199	-2.7839	2.31412e-12	1356	ceruloplasmin
CPA1	0.171382	-2.54472	2.12915e-11	1357	carboxypeptidase A1
CPA2	2.03166	1.02266	7.36196e-05	1358	carboxypeptidase A2
CPA3	0.36917	-1.43764	0.00916563	1359	carboxypeptidase A3
CPA5	0.443552	-1.17283	0.000465371	93979	carboxypeptidase A5
CPE	0.572081	-0.805709	0.000428964	1363	carboxypeptidase E
CPEB2	1.78908	0.839217	6.82036e-06	132864	cytoplasmic polyadenylation element binding protein 2
CPEB3	2.11703	1.08204	1.07364e-13	22849	cytoplasmic polyadenylation element binding protein 3
CPLANE1	1.5491	0.631433	2.29095e-05	65250	ciliogenesis and planar polarity effector 1
CPN1	6.41367	2.68115	0.00113082	1369	carboxypeptidase N subunit 1
CPNE3	1.69304	0.759619	4.33259e-08	8895	copine 3
CPNE7	0.258849	-1.94982	0.0022843	27132	copine 7
CPQ	0.555017	-0.849397	0.000190475	10404	carboxypeptidase Q
CPSF3	0.678302	-0.559999	0.00179989	51692	cleavage and polyadenylation specific factor 3
CPSF6	1.55379	0.635788	9.6573e-06	11052	cleavage and polyadenylation specific factor 6
CPT1A	2.33463	1.2232	1.3223e-11	1374	carnitine palmitoyltransferase 1A
CPT1B	1.5676	0.648553	0.000238068	1375	carnitine palmitoyltransferase 1B
CPXM1	0.19348	-2.36974	5.59097e-14	56265	carboxypeptidase X, M14 family member 1
CPXM2	0.325201	-1.6206	0.000881903	119587	carboxypeptidase X, M14 family member 2
CPZ	0.0932492	-3.42277	3.72248e-16	8532	carboxypeptidase Z
CRABP1	0.292121	-1.77536	0.000258259	1381	cellular retinoic acid binding protein 1
CRABP2	0.199877	-2.32282	1.78932e-20	1382	cellular retinoic acid binding protein 2
CREB1	1.4205	0.506395	0.00130307	1385	cAMP responsive element binding protein 1
CREB3L1	0.0965025	-3.37329	2.5753e-15	90993	cAMP responsive element binding protein 3 like 1
CREB3L2	0.584815	-0.773947	2.46874e-10	64764	cAMP responsive element binding protein 3 like 2
CREB3L4	1.91995	0.941072	3.36443e-05	148327	cAMP responsive element binding protein 3 like 4
CREBBP	1.65663	0.728251	0.000860136	1387	CREB binding protein
CREBRF	1.67436	0.743611	0.000104454	153222	CREB3 regulatory factor
CREBZF	1.4853	0.570759	0.000103177	58487	CREB/ATF bZIP transcription factor
CRELD1	0.687323	-0.54094	0.00313393	78987	cysteine rich with EGF like domains 1
CRIM1	1.34009	0.422333	0.00330294	51232	cysteine rich transmembrane BMP regulator 1
CRIP1	0.553834	-0.852475	0.000390024	1396	cysteine rich protein 1
CRIP2	0.328179	-1.60745	1.20549e-12	1397	cysteine rich protein 2
CRISPLD1	0.132257	-2.91858	1.87003e-06	83690	cysteine rich secretory protein LCCL domain containing 1
CRISPLD2	0.325519	-1.61919	9.68566e-12	83716	cysteine rich secretory protein LCCL domain containing 2
CRKL	1.32338	0.404232	0.00284348	1399	CRK like proto-oncogene, adaptor protein
CROT	0.638034	-0.648296	2.40159e-05	54677	carnitine O-octanoyltransferase
CRTAC1	0.121076	-3.04601	1.20074e-10	55118	cartilage acidic protein 1
CRTAP	0.645078	-0.632454	0.000249261	10491	cartilage associated protein
CRTC3	1.65805	0.729487	5.66307e-07	64784	CREB regulated transcription coactivator 3
CRY2	1.97928	0.984976	4.35837e-06	1408	cryptochrome circadian regulator 2
CRYBG3	0.534082	-0.904868	6.277e-07	131544	crystallin beta-gamma domain containing 3
CRYGS	1.80245	0.849956	0.00364101	1427	crystallin gamma S
CSDE1	1.34387	0.426398	0.000993686	7812	cold shock domain containing E1
CSF1R	0.642621	-0.63796	0.00148223	1436	colony stimulating factor 1 receptor
CSF2RB	0.565621	-0.822093	0.00481567	1439	colony stimulating factor 2 receptor subunit beta
CSK	0.609151	-0.715128	0.00150749	1445	C-terminal Src kinase
CSNK2A2	2.23954	1.1632	2.5411e-13	1459	casein kinase 2 alpha 2
CSPG4	0.623591	-0.681329	0.00428566	1464	chondroitin sulfate proteoglycan 4
CSRNP1	0.662336	-0.594365	0.00258805	64651	cysteine and serine rich nuclear protein 1
CSRP2	0.315107	-1.66609	4.66047e-08	1466	cysteine and glycine rich protein 2
CST6	1.78948	0.83954	0.00277589	1474	cystatin E/M
CSTA	0.0130999	-6.2543	1.06144e-06	1475	cystatin A
CSTB	0.695352	-0.524184	0.00967512	1476	cystatin B
CTDNEP1	0.699668	-0.515257	0.000499314	23399	CTD nuclear envelope phosphatase 1
CTDSP1	0.652214	-0.616582	3.79795e-05	58190	CTD small phosphatase 1
CTDSP2	0.739488	-0.435401	0.0070143	10106	CTD small phosphatase 2
CTDSPL	1.98367	0.988175	7.21361e-09	10217	CTD small phosphatase like
CTGF	0.403975	-1.30766	1.56966e-22	1490	cellular communication network factor 2
CTH	0.205832	-2.28046	2.39776e-06	1491	cystathionine gamma-lyase
CTHRC1	0.236275	-2.08146	4.92561e-12	115908	collagen triple helix repeat containing 1
CTNNAL1	1.62051	0.696447	2.35377e-05	8727	catenin alpha like 1
CTNNBIP1	0.662981	-0.59296	0.0015264	56998	catenin beta interacting protein 1
CTNS	1.6548	0.726653	1.45497e-05	1497	cystinosin, lysosomal cystine transporter
CTPS1	0.583301	-0.777689	0.000497394	1503	CTP synthase 1
CTRL	1.97172	0.979457	0.00136062	1506	chymotrypsin like
CTSB	0.66277	-0.59342	7.13872e-07	1508	cathepsin B
CTSC	0.541082	-0.886081	6.22775e-10	1075	cathepsin C
CTSD	1.92789	0.947024	0.000892096	1509	cathepsin D
CTSH	0.439322	-1.18665	3.32429e-06	1512	cathepsin H
CTSO	0.553294	-0.853881	3.29853e-05	1519	cathepsin O
CUBN	0.280946	-1.83164	3.96896e-12	8029	cubilin
CUEDC1	0.641626	-0.640196	1.87342e-05	404093	CUE domain containing 1
CUL1	1.85265	0.889593	3.05725e-08	8454	cullin 1
CUL3	1.62673	0.701975	2.88094e-07	8452	cullin 3
CUL4B	1.38943	0.474491	0.00542392	8450	cullin 4B
CUX1	0.714177	-0.485647	0.000548792	1523	cut like homeobox 1
CUX2	9.16295	3.19581	1.60378e-12	23316	cut like homeobox 2
CX3CL1	0.637201	-0.65018	0.00835052	6376	C-X3-C motif chemokine ligand 1
CXCL14	4.29439	2.10245	1.40603e-19	9547	C-X-C motif chemokine ligand 14
CYFIP2	3.61213	1.85285	0.00497438	26999	cytoplasmic FMR1 interacting protein 2
CYLD	1.46258	0.548517	6.82779e-06	1540	CYLD lysine 63 deubiquitinase
CYS1	0.338179	-1.56414	6.59142e-06	192668	cystin 1
CYTH4	0.534561	-0.903575	0.00534002	27128	cytohesin 4
D2HGDH	0.625967	-0.675841	0.00635688	728294	D-2-hydroxyglutarate dehydrogenase
DAAM2	0.466861	-1.09893	8.08755e-14	23500	dishevelled associated activator of morphogenesis 2
DAB2	0.504432	-0.987268	1.60963e-08	1601	DAB adaptor protein 2
DACH1	0.617543	-0.695387	0.00476806	1602	dachshund family transcription factor 1
DACT1	0.430437	-1.21613	1.43116e-05	51339	dishevelled binding antagonist of beta catenin 1
DAGLA	0.321154	-1.63866	1.71587e-07	747	diacylglycerol lipase alpha
DAGLB	1.40216	0.487656	0.000964717	221955	diacylglycerol lipase beta
DAP	0.645722	-0.631015	0.000555268	1611	death associated protein
DAPK2	2.12564	1.0879	1.25811e-08	23604	death associated protein kinase 2
DARS2	0.559051	-0.838947	0.0031501	55157	aspartyl-tRNA synthetase 2, mitochondrial
DAXX	0.763566	-0.389175	0.00973762	1616	death domain associated protein
DAZAP2	1.833	0.874208	5.30931e-12	9802	DAZ associated protein 2
DBI	0.674995	-0.567051	0.00301155	1622	diazepam binding inhibitor, acyl-CoA binding protein
DBN1	0.379768	-1.39681	7.86823e-11	1627	drebrin 1
DBNDD2	0.756306	-0.402959	0.000874435	55861	dysbindin domain containing 2
DBP	0.352958	-1.50243	1.79208e-05	1628	D-box binding PAR bZIP transcription factor
DBT	0.310192	-1.68877	2.05573e-19	1629	dihydrolipoamide branched chain transacylase E2
DCAF1	1.33351	0.415228	0.00698139	9730	DDB1 and CUL4 associated factor 1
DCAF10	1.93905	0.955351	1.00276e-10	79269	DDB1 and CUL4 associated factor 10
DCAF16	2.37574	1.24838	5.0724e-15	54876	DDB1 and CUL4 associated factor 16
DCAF7	0.624836	-0.678451	5.81694e-07	10238	DDB1 and CUL4 associated factor 7
DCAF8	1.35878	0.442314	0.000989997	50717	DDB1 and CUL4 associated factor 8
DCHS1	0.355987	-1.49011	3.17176e-16	8642	dachsous cadherin-related 1
DCHS2	0.186165	-2.42535	6.97005e-05	54798	dachsous cadherin-related 2
DCN	0.596338	-0.745798	0.000187852	1634	decorin
DCPS	0.617794	-0.694802	0.000366748	28960	decapping enzyme, scavenger
DCTN2	1.44814	0.534197	0.00040886	10540	dynactin subunit 2
DCUN1D2	0.681369	-0.553492	0.000106175	55208	defective in cullin neddylation 1 domain containing 2
DCUN1D5	1.40117	0.486628	0.00286463	84259	defective in cullin neddylation 1 domain containing 5
DDAH1	2.1812	1.12512	3.41369e-06	23576	dimethylarginine dimethylaminohydrolase 1
DDAH2	0.396005	-1.33641	3.86325e-10	23564	dimethylarginine dimethylaminohydrolase 2
DDIT3	1.88681	0.91595	0.000461012	1649	DNA damage inducible transcript 3
DDX21	1.3691	0.453231	0.00441198	9188	DExD-box helicase 21
DDX23	1.55841	0.640071	6.82036e-06	9416	DEAD-box helicase 23
DDX39B	1.44672	0.532782	1.89838e-05	7919	DExD-box helicase 39B
DDX42	1.39558	0.480864	5.03671e-05	11325	DEAD-box helicase 42
DDX46	2.13599	1.0949	2.40387e-10	9879	DEAD-box helicase 46
DDX52	1.58315	0.662799	0.000214423	11056	DExD-box helicase 52
DDX58	0.51642	-0.953382	0.000119957	23586	DExD/H-box helicase 58
DEGS1	0.677308	-0.562116	0.00206996	8560	delta 4-desaturase, sphingolipid 1
DEK	2.23048	1.15736	2.35961e-14	7913	DEK proto-oncogene
DELE1	0.658174	-0.603459	0.000434609	9812	DAP3 binding cell death enhancer 1
DENND1A	1.4196	0.505481	0.00443029	57706	DENN domain containing 1A
DENND2A	0.531499	-0.911861	5.42471e-07	27147	DENN domain containing 2A
DENND5B	1.68404	0.751929	1.37172e-05	160518	DENN domain containing 5B
DENR	1.61189	0.688751	2.66809e-07	8562	density regulated re-initiation and release factor
DEPDC1	0.0914339	-3.45113	0.00490828	55635	DEP domain containing 1
DEPTOR	0.53204	-0.910394	4.24917e-08	64798	DEP domain containing MTOR interacting protein
DERA	0.483356	-1.04884	0.000109928	51071	deoxyribose-phosphate aldolase
DESI1	0.650015	-0.621455	0.00505342	27351	desumoylating isopeptidase 1
DET1	0.648218	-0.625449	2.1076e-05	55070	DET1 partner of COP1 E3 ubiquitin ligase
DFFB	0.324513	-1.62365	0.000418424	1677	DNA fragmentation factor subunit beta
DGCR8	1.55148	0.633647	8.29867e-05	54487	DGCR8 microprocessor complex subunit
DGKA	1.40388	0.489415	0.00134205	1606	diacylglycerol kinase alpha
DGKD	1.58457	0.66409	0.000152627	8527	diacylglycerol kinase delta
DGKE	2.75304	1.46103	1.8752e-19	8526	diacylglycerol kinase epsilon
DGKH	0.580542	-0.784527	0.0019447	160851	diacylglycerol kinase eta
DHCR7	0.390834	-1.35537	5.15986e-08	1717	7-dehydrocholesterol reductase
DHPS	1.52487	0.608689	0.00116508	1725	deoxyhypusine synthase
DHRS11	0.48104	-1.05577	3.45713e-07	79154	dehydrogenase/reductase 11
DHRS7	1.64181	0.71529	3.80078e-07	51635	dehydrogenase/reductase 7
DHRS7C	0.420706	-1.24912	1.37055e-13	201140	dehydrogenase/reductase 7C
DHTKD1	0.207326	-2.27003	1.22134e-19	55526	dehydrogenase E1 and transketolase domain containing 1
DHX30	0.491501	-1.02473	3.53687e-13	22907	DExH-box helicase 30
DHX36	1.39416	0.479399	0.000224428	170506	DEAH-box helicase 36
DHX38	1.53954	0.622503	0.000835388	9785	DEAH-box helicase 38
DIAPH3	0.228275	-2.13115	2.15831e-08	81624	diaphanous related formin 3
DICER1	1.51983	0.603914	6.11002e-07	23405	dicer 1, ribonuclease III
DIO2	0.345307	-1.53405	0.000555268	1734	iodothyronine deiodinase 2
DIPK1A	0.645321	-0.631912	0.00660929	388650	divergent protein kinase domain 1A
DIPK2B	0.649201	-0.623263	0.00280573	79742	divergent protein kinase domain 2B
DIRC2	0.703824	-0.506714	0.000125063	nan	nan
DIS3	1.43816	0.52422	0.000611887	22894	DIS3 homolog, exosome endoribonuclease and 3'-5' exoribonuclease
DISC1	0.62777	-0.671693	0.000368607	27185	DISC1 scaffold protein
DISP1	0.588494	-0.764901	0.000150816	84976	dispatched RND transporter family member 1
DKC1	1.45607	0.542081	0.000115624	1736	dyskerin pseudouridine synthase 1
DLAT	0.554587	-0.850514	2.24893e-07	1737	dihydrolipoamide S-acetyltransferase
DLC1	0.734207	-0.445741	0.000732377	10395	DLC1 Rho GTPase activating protein
DLD	0.65056	-0.620247	0.000108298	1738	dihydrolipoamide dehydrogenase
DLG3	1.78681	0.837382	0.00910669	1741	discs large MAGUK scaffold protein 3
DLGAP1	2.07439	1.05269	2.32911e-06	9229	DLG associated protein 1
DLGAP4	0.750377	-0.414313	0.00511219	22839	DLG associated protein 4
DLGAP5	0.305802	-1.70933	0.00063225	9787	DLG associated protein 5
DLL1	0.505588	-0.983966	0.0051367	28514	delta like canonical Notch ligand 1
DLST	0.611078	-0.710572	2.27267e-07	1743	dihydrolipoamide S-succinyltransferase
DMAC2	0.681187	-0.553878	0.00290869	55101	distal membrane arm assembly complex 2
DMAC2L	1.45522	0.541239	0.00958981	27109	distal membrane arm assembly complex 2 like
DMGDH	0.561554	-0.832504	0.00265676	29958	dimethylglycine dehydrogenase
DMTN	0.589598	-0.762197	1.78539e-07	2039	dematin actin binding protein
DNAAF2	1.48093	0.566506	0.00411392	55172	dynein axonemal assembly factor 2
DNAH10	0.357836	-1.48263	0.00912146	196385	dynein axonemal heavy chain 10
DNAH11	0.330895	-1.59556	3.04383e-08	8701	dynein axonemal heavy chain 11
DNAJA1	0.363505	-1.45995	4.90737e-11	3301	DnaJ heat shock protein family (Hsp40) member A1
DNAJB11	0.728604	-0.456793	0.00718572	51726	DnaJ heat shock protein family (Hsp40) member B11
DNAJB13	3.52303	1.81682	0.000137013	374407	DnaJ heat shock protein family (Hsp40) member B13
DNAJB4	0.539495	-0.890319	3.75864e-06	11080	DnaJ heat shock protein family (Hsp40) member B4
DNAJB6	0.670494	-0.576703	1.25592e-06	10049	DnaJ heat shock protein family (Hsp40) member B6
DNAJB9	1.40886	0.494527	0.000610761	4189	DnaJ heat shock protein family (Hsp40) member B9
DNAJC15	0.672934	-0.571464	0.00523076	29103	DnaJ heat shock protein family (Hsp40) member C15
DNAJC24	0.529044	-0.91854	6.79699e-08	120526	DnaJ heat shock protein family (Hsp40) member C24
DNASE1L1	0.65307	-0.614691	6.1634e-09	1774	deoxyribonuclease 1 like 1
DNASE1L3	0.291264	-1.7796	1.92464e-05	1776	deoxyribonuclease 1 like 3
DNHD1	1.44089	0.52696	0.00212539	144132	dynein heavy chain domain 1
DNM1L	0.531662	-0.911418	1.78012e-08	10059	dynamin 1 like
DNMT3A	0.4212	-1.24742	1.78548e-18	1788	DNA methyltransferase 3 alpha
DNPEP	0.628299	-0.670476	0.000144542	23549	aspartyl aminopeptidase
DNTTIP1	1.50143	0.58634	0.000326039	116092	deoxynucleotidyltransferase terminal interacting protein 1
DOCK2	0.503266	-0.990606	0.00157568	1794	dedicator of cytokinesis 2
DOCK3	10.5041	3.39288	5.17155e-25	1795	dedicator of cytokinesis 3
DOCK6	1.62804	0.703132	8.86745e-05	57572	dedicator of cytokinesis 6
DOCK7	1.44634	0.532409	0.000200692	85440	dedicator of cytokinesis 7
DOCK8	0.582048	-0.780789	0.00120607	81704	dedicator of cytokinesis 8
DOK4	0.428175	-1.22373	0.00980215	55715	docking protein 4
DOK7	2.45311	1.29461	0.00037839	285489	docking protein 7
DONSON	1.73681	0.796444	1.43638e-07	29980	DNA replication fork stabilization factor DONSON
DOT1L	0.618235	-0.693772	0.00516047	84444	DOT1 like histone lysine methyltransferase
DPCD	0.477454	-1.06657	0.000178535	25911	deleted in primary ciliary dyskinesia homolog (mouse)
DPH3	0.711246	-0.491579	0.00106099	285381	diphthamide biosynthesis 3
DPH6	1.85558	0.89187	0.000596988	89978	diphthamine biosynthesis 6
DPM2	1.78136	0.832976	0.000563376	8818	dolichyl-phosphate mannosyltransferase subunit 2, regulatory
DPP3	0.526182	-0.926367	3.07347e-10	10072	dipeptidyl peptidase 3
DPP4	0.414539	-1.27042	9.12654e-10	1803	dipeptidyl peptidase 4
DPP8	1.51512	0.599432	9.4595e-05	54878	dipeptidyl peptidase 8
DPP9	0.550793	-0.860417	1.95366e-05	91039	dipeptidyl peptidase 9
DPT	0.280203	-1.83546	9.21604e-18	1805	dermatopontin
DPY19L4	1.77828	0.830479	0.000121724	286148	dpy-19 like 4
DPYSL3	0.28767	-1.79752	6.38825e-16	1809	dihydropyrimidinase like 3
DR1	1.47697	0.562645	0.000229125	1810	down-regulator of transcription 1
DRAM2	1.33118	0.412702	0.00191987	128338	DNA damage regulated autophagy modulator 2
DRC1	1.8399	0.879625	0.0067485	92749	dynein regulatory complex subunit 1
DSEL	0.500118	-0.999661	0.000706812	92126	dermatan sulfate epimerase like
DTNA	0.664221	-0.590265	0.00036245	1837	dystrobrevin alpha
DTX2	0.694364	-0.526236	0.00991534	113878	deltex E3 ubiquitin ligase 2
DUPD1	1.5172	0.60141	0.00371484	338599	dual specificity phosphatase 29
DUSP22	1.45572	0.541732	1.94355e-05	56940	dual specificity phosphatase 22
DUSP26	2.13462	1.09398	1.8507e-06	78986	dual specificity phosphatase 26
DUSP6	0.454189	-1.13863	2.42889e-10	1848	dual specificity phosphatase 6
DUT	1.96394	0.973748	6.38578e-08	1854	deoxyuridine triphosphatase
DVL3	1.62571	0.701073	3.50951e-05	1857	dishevelled segment polarity protein 3
DYNC1H1	0.729449	-0.45512	0.0055231	1778	dynein cytoplasmic 1 heavy chain 1
DYNLL1	0.591343	-0.757934	0.00533973	8655	dynein light chain LC8-type 1
DYNLRB1	0.757246	-0.401167	0.00920383	83658	dynein light chain roadblock-type 1
DYNLT1	0.587878	-0.766411	5.65926e-06	6993	dynein light chain Tctex-type 1
DYNLT3	2.05428	1.03863	6.21049e-17	6990	dynein light chain Tctex-type 3
DYRK1A	1.37326	0.457602	0.000855863	1859	dual specificity tyrosine phosphorylation regulated kinase 1A
DYRK1B	0.626662	-0.674241	2.22352e-06	9149	dual specificity tyrosine phosphorylation regulated kinase 1B
E2F2	0.036572	-4.77312	7.67969e-07	1870	E2F transcription factor 2
E2F3	0.656077	-0.608064	0.000621257	1871	E2F transcription factor 3
E2F6	1.36944	0.453588	0.000767714	1876	E2F transcription factor 6
EAPP	1.73655	0.796225	1.10515e-11	55837	E2F associated phosphoprotein
EBAG9	1.44251	0.528577	5.50779e-06	9166	estrogen receptor binding site associated antigen 9
EBF4	0.21767	-2.19978	7.83054e-10	57593	EBF family member 4
EBPL	1.60234	0.680183	0.00233771	84650	EBP like
ECE1	0.651121	-0.619002	0.000986267	1889	endothelin converting enzyme 1
ECH1	1.35594	0.439289	0.00987498	1891	enoyl-CoA hydratase 1
ECHDC1	0.415332	-1.26766	6.97665e-11	55862	ethylmalonyl-CoA decarboxylase 1
ECHDC2	0.329307	-1.6025	1.6798e-16	55268	enoyl-CoA hydratase domain containing 2
ECHDC3	0.496487	-1.01017	0.000375104	79746	enoyl-CoA hydratase domain containing 3
ECHS1	0.682231	-0.551668	0.00057331	1892	enoyl-CoA hydratase, short chain 1
ECI1	0.553546	-0.853224	7.05905e-05	1632	enoyl-CoA delta isomerase 1
ECI2	0.558798	-0.839602	3.9954e-08	10455	enoyl-CoA delta isomerase 2
ECM2	0.251094	-1.9937	1.37658e-23	1842	extracellular matrix protein 2
ECSIT	0.325279	-1.62025	6.26947e-27	51295	ECSIT signaling integrator
EDA2R	7.9511	2.99115	4.83867e-10	60401	ectodysplasin A2 receptor
EDIL3	0.259028	-1.94882	8.21048e-06	10085	EGF like repeats and discoidin domains 3
EDN1	0.31654	-1.65954	0.0033894	1906	endothelin 1
EDNRA	0.544076	-0.878121	0.0006099	1909	endothelin receptor type A
EEA1	1.56582	0.646916	1.85292e-05	8411	early endosome antigen 1
EED	0.715858	-0.482255	0.00825904	8726	embryonic ectoderm development
EEF1A1	0.681822	-0.552534	0.00493691	1915	eukaryotic translation elongation factor 1 alpha 1
EEF1AKMT1	0.610701	-0.711462	8.52424e-09	221143	EEF1A lysine methyltransferase 1
EEF1B2	1.68614	0.753726	1.23829e-07	1933	eukaryotic translation elongation factor 1 beta 2
EEF1D	1.40871	0.494373	0.00788443	1936	eukaryotic translation elongation factor 1 delta
EEFSEC	0.574015	-0.800841	0.00118759	60678	eukaryotic elongation factor, selenocysteine-tRNA specific
EFCAB8	4.58157	2.19584	0.000461239	388795	EF-hand calcium binding domain 8
EFCC1	0.285952	-1.80616	1.51491e-09	79825	EF-hand and coiled-coil domain containing 1
EFEMP2	0.492115	-1.02293	9.14133e-06	30008	EGF containing fibulin extracellular matrix protein 2
EFHC1	0.293233	-1.76988	4.27767e-05	114327	EF-hand domain containing 1
EFNB1	0.534019	-0.905038	0.00117996	1947	ephrin B1
EFR3A	0.746794	-0.421218	0.00641386	23167	EFR3 homolog A
EGF	0.713292	-0.487435	0.00284954	1950	epidermal growth factor
EGFL8	3.50579	1.80974	3.58093e-28	80864	EGF like domain multiple 8
EGLN1	1.54713	0.629597	8.11803e-06	54583	egl-9 family hypoxia inducible factor 1
EHBP1L1	1.43055	0.516573	0.000534015	254102	EH domain binding protein 1 like 1
EHD1	0.682545	-0.551005	0.0024345	10938	EH domain containing 1
EHD2	0.527213	-0.923541	3.67764e-09	30846	EH domain containing 2
EHD3	0.510218	-0.970814	0.00168689	30845	EH domain containing 3
EHD4	0.47542	-1.07273	4.65627e-09	30844	EH domain containing 4
EHF	7.51757	2.91027	0.0010259	26298	ETS homologous factor
EHHADH	0.502027	-0.994163	5.42379e-12	1962	enoyl-CoA hydratase and 3-hydroxyacyl CoA dehydrogenase
EIF1B	1.5294	0.612964	0.000249181	10289	eukaryotic translation initiation factor 1B
EIF2A	1.91048	0.933937	6.42454e-20	83939	eukaryotic translation initiation factor 2A
EIF2B5	1.39095	0.476071	9.36379e-05	8893	eukaryotic translation initiation factor 2B subunit epsilon
EIF2D	0.72701	-0.459952	0.000403032	1939	eukaryotic translation initiation factor 2D
EIF2S3	1.72774	0.788887	5.56795e-12	1968	eukaryotic translation initiation factor 2 subunit gamma
EIF3A	1.38489	0.469777	0.00483919	8661	eukaryotic translation initiation factor 3 subunit A
EIF3E	1.54368	0.626369	8.77806e-08	3646	eukaryotic translation initiation factor 3 subunit E
EIF3F	1.7069	0.771375	1.8196e-08	8665	eukaryotic translation initiation factor 3 subunit F
EIF3G	2.11226	1.07879	4.93984e-12	8666	eukaryotic translation initiation factor 3 subunit G
EIF3H	2.24346	1.16572	5.39492e-14	8667	eukaryotic translation initiation factor 3 subunit H
EIF3I	1.36766	0.451705	0.00166488	8668	eukaryotic translation initiation factor 3 subunit I
EIF3K	1.89292	0.92061	7.10679e-09	27335	eukaryotic translation initiation factor 3 subunit K
EIF3L	1.65901	0.730323	2.44e-11	51386	eukaryotic translation initiation factor 3 subunit L
EIF3M	1.89598	0.922943	1.18978e-10	10480	eukaryotic translation initiation factor 3 subunit M
EIF4B	2.07177	1.05086	1.36042e-16	1975	eukaryotic translation initiation factor 4B
EIF4EBP1	0.589284	-0.762965	3.17277e-05	1978	eukaryotic translation initiation factor 4E binding protein 1
EIF4EBP3	0.66768	-0.582772	0.00774831	8637	eukaryotic translation initiation factor 4E binding protein 3
EIF5	2.24106	1.16418	1.85298e-11	1983	eukaryotic translation initiation factor 5
ELAC1	1.61607	0.69249	3.17762e-07	55520	elaC ribonuclease Z 1
ELAVL1	0.724337	-0.465267	0.0067366	1994	ELAV like RNA binding protein 1
ELK4	1.42011	0.506	0.000103173	2005	ETS transcription factor ELK4
ELL3	5.57506	2.47899	1.93075e-05	80237	elongation factor for RNA polymerase II 3
ELN	0.348381	-1.52126	1.86728e-11	2006	elastin
ELOA	1.3852	0.470095	0.00342031	6924	elongin A
ELOC	1.62818	0.703258	2.84436e-07	6921	elongin C
ELOVL3	5.15311	2.36544	0.00399309	83401	ELOVL fatty acid elongase 3
ELOVL5	0.418536	-1.25658	1.73075e-09	60481	ELOVL fatty acid elongase 5
ELOVL7	1.98916	0.992162	0.00017988	79993	ELOVL fatty acid elongase 7
ELP1	1.92343	0.943678	4.06607e-08	8518	elongator acetyltransferase complex subunit 1
ELP6	0.543471	-0.879726	0.00478935	54859	elongator acetyltransferase complex subunit 6
EMC10	1.39383	0.479059	0.00252501	284361	ER membrane protein complex subunit 10
EMC2	0.509267	-0.973505	2.35109e-10	9694	ER membrane protein complex subunit 2
EMC6	0.683269	-0.549474	0.00424156	83460	ER membrane protein complex subunit 6
EMC7	1.35261	0.435742	0.00232594	56851	ER membrane protein complex subunit 7
EMCN	0.640009	-0.643835	0.000389548	51705	endomucin
EMILIN1	0.335704	-1.57474	1.19248e-14	11117	elastin microfibril interfacer 1
EMILIN2	0.344401	-1.53784	1.32817e-07	84034	elastin microfibril interfacer 2
EML1	0.724106	-0.465727	0.00396142	2009	EMAP like 1
EML6	2.34356	1.2287	2.73331e-06	400954	EMAP like 6
EMP1	0.537681	-0.895178	3.94699e-11	2012	epithelial membrane protein 1
EMP3	0.514376	-0.959103	6.86858e-07	2014	epithelial membrane protein 3
ENDOD1	0.654705	-0.611082	4.99434e-05	23052	endonuclease domain containing 1
ENDOG	0.262665	-1.9287	2.97486e-16	2021	endonuclease G
ENDOU	4.79218	2.26068	8.57143e-13	8909	endonuclease, poly(U) specific
ENG	0.492914	-1.02059	1.74588e-07	2022	endoglin
ENGASE	0.440211	-1.18373	9.45445e-05	64772	endo-beta-N-acetylglucosaminidase
ENO1	0.596827	-0.744615	2.08262e-06	2023	enolase 1
ENO2	2.42505	1.27802	0.00290665	2026	enolase 2
ENPEP	0.451224	-1.14808	1.35585e-05	2028	glutamyl aminopeptidase
ENPP5	0.307775	-1.70005	3.7841e-12	59084	ectonucleotide pyrophosphatase/phosphodiesterase family member 5
ENTPD1	0.339664	-1.55782	5.434e-14	953	ectonucleoside triphosphate diphosphohydrolase 1
EPAS1	0.654595	-0.611326	1.24226e-05	2034	endothelial PAS domain protein 1
EPB41L1	0.692761	-0.529571	0.00346217	2036	erythrocyte membrane protein band 4.1 like 1
EPB41L4B	5.56636	2.47673	1.23057e-15	54566	erythrocyte membrane protein band 4.1 like 4B
EPB41L5	1.86012	0.895392	2.88886e-06	57669	erythrocyte membrane protein band 4.1 like 5
EPB42	0.0648397	-3.94698	2.55122e-07	2038	erythrocyte membrane protein band 4.2
EPC1	1.48228	0.567819	5.25559e-07	80314	enhancer of polycomb homolog 1
EPC2	1.39199	0.477145	0.00292283	26122	enhancer of polycomb homolog 2
EPHA2	0.363427	-1.46026	5.5885e-08	1969	EPH receptor A2
EPHA3	0.400063	-1.3217	0.000732377	2042	EPH receptor A3
EPHA4	1.94901	0.962745	0.000548655	2043	EPH receptor A4
EPHB2	0.150178	-2.73526	1.59028e-12	2048	EPH receptor B2
EPHB3	0.504241	-0.987816	0.0035397	2049	EPH receptor B3
EPHX2	0.514008	-0.960137	1.54074e-06	2053	epoxide hydrolase 2
EPM2A	0.513472	-0.961644	3.03594e-10	7957	EPM2A glucan phosphatase, laforin
EPM2AIP1	1.56835	0.649252	1.42145e-07	9852	EPM2A interacting protein 1
EPN2	0.71705	-0.479854	0.00886946	22905	epsin 2
EPS15L1	0.670351	-0.577011	0.00182228	58513	epidermal growth factor receptor pathway substrate 15 like 1
EPS8L3	4.3301	2.1144	0.00177414	79574	EPS8 like 3
ERAP1	0.732239	-0.449614	0.00192254	51752	endoplasmic reticulum aminopeptidase 1
ERAP2	0.573735	-0.801544	0.00028501	64167	endoplasmic reticulum aminopeptidase 2
ERBB3	1.6966	0.762644	4.92168e-05	2065	erb-b2 receptor tyrosine kinase 3
ERCC4	0.648961	-0.623796	0.000167907	2072	ERCC excision repair 4, endonuclease catalytic subunit
ERCC6	1.52432	0.608169	9.69269e-05	2074	ERCC excision repair 6, chromatin remodeling factor
ERF	0.456757	-1.1305	0.00249769	2077	ETS2 repressor factor
ERG	1.38414	0.468988	0.000699227	2078	ETS transcription factor ERG
ERGIC1	0.245697	-2.02505	1.02661e-15	57222	endoplasmic reticulum-golgi intermediate compartment 1
ERGIC3	1.50325	0.588087	7.1126e-05	51614	ERGIC and golgi 3
ERI2	0.629467	-0.667797	0.000299523	112479	ERI1 exoribonuclease family member 2
ERMARD	1.49573	0.580849	2.3324e-06	55780	ER membrane associated RNA degradation
ERP29	0.405442	-1.30243	1.12854e-13	10961	endoplasmic reticulum protein 29
ERP44	0.716929	-0.480098	0.000187088	23071	endoplasmic reticulum protein 44
ESCO2	0.326013	-1.617	0.00965186	157570	establishment of sister chromatid cohesion N-acetyltransferase 2
ESM1	0.171471	-2.54396	2.80195e-06	11082	endothelial cell specific molecule 1
ESRP2	4.70687	2.23477	0.000147266	80004	epithelial splicing regulatory protein 2
ESRRB	0.299406	-1.73983	3.1533e-12	2103	estrogen related receptor beta
ESYT3	2.41291	1.27077	0.00618734	83850	extended synaptotagmin 3
ETFA	0.751547	-0.412064	0.000841488	2108	electron transfer flavoprotein subunit alpha
ETFDH	1.6326	0.707173	9.07903e-06	2110	electron transfer flavoprotein dehydrogenase
ETNPPL	0.601074	-0.734386	0.000774061	64850	ethanolamine-phosphate phospho-lyase
ETS1	0.539289	-0.890869	9.76233e-08	2113	ETS proto-oncogene 1, transcription factor
ETV1	0.488563	-1.03338	5.41244e-05	2115	ETS variant transcription factor 1
ETV7	3.71962	1.89516	4.29045e-05	51513	ETS variant transcription factor 7
EVA1B	0.336006	-1.57344	0.00449808	55194	eva-1 homolog B
EVPL	2.14401	1.10031	0.000132257	2125	envoplakin
EWSR1	1.36881	0.452918	0.0016996	2130	EWS RNA binding protein 1
EXD1	0.471813	-1.08371	0.00183022	161829	exonuclease 3'-5' domain containing 1
EXOC1	1.48569	0.571136	2.49739e-05	55763	exocyst complex component 1
EXOC3L1	0.520524	-0.941964	1.43225e-06	283849	exocyst complex component 3 like 1
EXOC6	1.43446	0.520512	0.00221804	54536	exocyst complex component 6
EXOG	1.47447	0.560198	0.00140757	9941	exo/endonuclease G
EXOSC2	1.74431	0.802655	1.63488e-06	23404	exosome component 2
EXT2	0.700566	-0.513407	0.000604621	2132	exostosin glycosyltransferase 2
EXTL1	0.449466	-1.15371	1.04445e-06	2134	exostosin like glycosyltransferase 1
EYA2	0.488132	-1.03466	0.00821474	2139	EYA transcriptional coactivator and phosphatase 2
EYA4	1.94297	0.958263	5.52473e-08	2070	EYA transcriptional coactivator and phosphatase 4
EZH1	1.37539	0.45984	0.00270488	2145	enhancer of zeste 1 polycomb repressive complex 2 subunit
F11R	0.7345	-0.445166	0.00581897	50848	F11 receptor
FABP3	0.572421	-0.804853	0.00468394	2170	fatty acid binding protein 3
FABP4	0.520519	-0.941977	0.000497394	2167	fatty acid binding protein 4
FADS1	0.270111	-1.88838	4.59083e-08	3992	fatty acid desaturase 1
FADS2	0.290361	-1.78408	4.41128e-09	9415	fatty acid desaturase 2
FAM107A	1.4843	0.569782	0.000168671	11170	family with sequence similarity 107 member A
FAM114A1	0.585906	-0.77126	3.44914e-05	92689	family with sequence similarity 114 member A1
FAM120C	1.95109	0.964284	2.18728e-08	54954	family with sequence similarity 120C
FAM124B	0.423258	-1.24039	4.53791e-09	79843	family with sequence similarity 124 member B
FAM129A	0.741229	-0.432008	0.000314472	116496	niban apoptosis regulator 1
FAM129B	0.640687	-0.642308	0.00375227	64855	niban apoptosis regulator 2
FAM129C	0.478	-1.06492	1.36548e-05	199786	niban apoptosis regulator 3
FAM131C	16.0044	4.00039	0.00102304	348487	family with sequence similarity 131 member C
FAM13A	1.62199	0.697769	6.84498e-05	10144	family with sequence similarity 13 member A
FAM13C	1.59182	0.670674	0.00159929	220965	family with sequence similarity 13 member C
FAM149A	0.689472	-0.536437	0.00409049	25854	family with sequence similarity 149 member A
FAM149B1	1.34587	0.42854	0.00185485	317662	family with sequence similarity 149 member B1
FAM155B	0.403127	-1.31069	0.0020061	27112	family with sequence similarity 155 member B
FAM161A	2.2783	1.18796	1.06873e-05	84140	FAM161 centrosomal protein A
FAM162A	0.599161	-0.738984	6.3834e-06	26355	family with sequence similarity 162 member A
FAM169B	12.0229	3.58771	0.000491714	283777	family with sequence similarity 169 member B
FAM172A	1.48371	0.569209	6.1135e-06	83989	family with sequence similarity 172 member A
FAM173B	0.32431	-1.62455	4.89595e-11	134145	ATP synthase c subunit lysine N-methyltransferase
FAM180B	0.21115	-2.24366	9.23574e-23	399888	family with sequence similarity 180 member B
FAM185A	0.527827	-0.921863	2.01512e-05	222234	family with sequence similarity 185 member A
FAM186B	3.30744	1.72571	9.70687e-05	84070	family with sequence similarity 186 member B
FAM198A	0.264837	-1.91682	8.09945e-09	729085	golgi associated kinase 1A
FAM198B	0.339568	-1.55823	4.74815e-17	51313	golgi associated kinase 1B
FAM199X	1.57896	0.658972	2.68797e-06	139231	family with sequence similarity 199, X-linked
FAM19A3	6.22368	2.63777	4.03884e-10	284467	AFA chemokine like family member 3
FAM200A	1.9014	0.927063	0.006435	221786	family with sequence similarity 200 member A
FAM204A	0.649595	-0.622387	0.000677096	63877	family with sequence similarity 204 member A
FAM20A	0.456892	-1.13008	0.00878793	54757	FAM20A golgi associated secretory pathway pseudokinase
FAM210B	0.444958	-1.16826	4.36066e-18	116151	family with sequence similarity 210 member B
FAM214A	1.49479	0.579945	0.00207446	56204	family with sequence similarity 214 member A
FAM219B	1.44579	0.531854	8.59078e-05	57184	family with sequence similarity 219 member B
FAM220A	1.45972	0.54569	1.90041e-05	84792	family with sequence similarity 220 member A
FAM43A	0.421727	-1.24562	3.39983e-16	131583	family with sequence similarity 43 member A
FAM43B	0.245965	-2.02348	1.9274e-05	163933	family with sequence similarity 43 member B
FAM49B	1.48888	0.574229	0.00559301	51571	CYFIP related Rac1 interactor B
FAM53B	0.703765	-0.506834	0.00452589	9679	family with sequence similarity 53 member B
FAM71F1	0.524856	-0.930007	0.00435866	84691	family with sequence similarity 71 member F1
FAM76A	1.84007	0.879764	1.04553e-09	199870	family with sequence similarity 76 member A
FAM76B	1.90177	0.92734	2.76576e-09	143684	family with sequence similarity 76 member B
FAM78A	0.462979	-1.11098	1.64355e-11	286336	family with sequence similarity 78 member A
FAM83H	6.74573	2.75397	3.84136e-16	286077	family with sequence similarity 83 member H
FAM84B	2.04993	1.03557	5.16227e-07	157638	LRAT domain containing 2
FAM8A1	1.54399	0.626668	2.53435e-06	51439	family with sequence similarity 8 member A1
FAN1	0.657986	-0.603872	7.08646e-06	22909	FANCD2 and FANCI associated nuclease 1
FANCA	2.03796	1.02713	0.000700452	2175	FA complementation group A
FANCI	2.90815	1.5401	1.04846e-07	55215	FA complementation group I
FAP	0.242117	-2.04622	4.10631e-24	2191	fibroblast activation protein alpha
FAR2	0.352673	-1.5036	3.34515e-07	55711	fatty acyl-CoA reductase 2
FARP1	0.751843	-0.411497	0.00778782	10160	FERM, ARH/RhoGEF and pleckstrin domain protein 1
FARP2	0.63572	-0.653537	0.000258361	9855	FERM, ARH/RhoGEF and pleckstrin domain protein 2
FARS2	0.621285	-0.686672	5.50526e-05	10667	phenylalanyl-tRNA synthetase 2, mitochondrial
FARSA	0.724132	-0.465676	0.000306619	2193	phenylalanyl-tRNA synthetase subunit alpha
FASN	0.154759	-2.69191	0.000156217	2194	fatty acid synthase
FASTKD3	0.520497	-0.942037	5.06087e-06	79072	FAST kinase domains 3
FASTKD5	0.699097	-0.516435	0.0006099	60493	FAST kinase domains 5
FAT1	0.622096	-0.68479	0.000108298	2195	FAT atypical cadherin 1
FBH1	0.497877	-1.00614	2.83285e-09	84893	F-box DNA helicase 1
FBLL1	13.9343	3.80057	0.00011328	345630	fibrillarin like 1
FBLN1	0.470829	-1.08672	7.41397e-08	2192	fibulin 1
FBLN2	0.432161	-1.21036	1.49762e-08	2199	fibulin 2
FBLN5	0.542981	-0.881027	2.31152e-07	10516	fibulin 5
FBLN7	0.114848	-3.1222	2.50994e-11	129804	fibulin 7
FBN1	0.384774	-1.37792	0.000505678	2200	fibrillin 1
FBP2	0.577037	-0.793265	0.000625485	8789	fructose-bisphosphatase 2
FBXL17	1.35425	0.43749	0.00492168	64839	F-box and leucine rich repeat protein 17
FBXL18	1.68213	0.750288	0.00136891	80028	F-box and leucine rich repeat protein 18
FBXL3	1.40487	0.490438	0.00406059	26224	F-box and leucine rich repeat protein 3
FBXL5	1.74961	0.80703	1.47725e-10	26234	F-box and leucine rich repeat protein 5
FBXL7	0.595877	-0.746913	0.000340684	23194	F-box and leucine rich repeat protein 7
FBXO27	0.470749	-1.08697	5.12382e-08	126433	F-box protein 27
FBXO28	1.3617	0.445406	0.000230298	23219	F-box protein 28
FBXO3	1.80041	0.848324	2.63158e-09	26273	F-box protein 3
FBXO6	0.69402	-0.526951	0.00928283	26270	F-box protein 6
FBXO8	1.72231	0.784345	7.75062e-06	26269	F-box protein 8
FBXO9	1.54802	0.630427	1.9813e-06	26268	F-box protein 9
FBXW12	2.88632	1.52923	3.01829e-25	285231	F-box and WD repeat domain containing 12
FBXW7	0.648677	-0.624428	0.00277205	55294	F-box and WD repeat domain containing 7
FCER1G	0.581641	-0.781799	0.000377715	2207	Fc fragment of IgE receptor Ig
FCGRT	1.85817	0.893885	2.32591e-05	2217	Fc fragment of IgG receptor and transporter
FCHO2	1.69122	0.758063	8.51038e-07	115548	FCH and mu domain containing endocytic adaptor 2
FDFT1	2.02979	1.02133	2.75648e-11	2222	farnesyl-diphosphate farnesyltransferase 1
FDPS	0.680388	-0.555569	0.000180113	2224	farnesyl diphosphate synthase
FEM1C	0.508612	-0.975363	9.02863e-07	56929	fem-1 homolog C
FER1L6	3.28286	1.71495	9.12809e-05	654463	fer-1 like family member 6
FERMT3	0.318334	-1.65139	0.000126866	83706	fermitin family member 3
FEZ2	0.668076	-0.581917	0.00159245	9637	fasciculation and elongation protein zeta 2
FGD5	0.69575	-0.523358	0.000233897	152273	FYVE, RhoGEF and PH domain containing 5
FGF1	0.529232	-0.918027	4.40907e-05	2246	fibroblast growth factor 1
FGF13	1.4878	0.573179	0.000354714	2258	fibroblast growth factor 13
FGF7	1.57024	0.650982	6.10911e-05	2252	fibroblast growth factor 7
FGFR1OP	0.682442	-0.551222	0.00023862	11116	centrosomal protein 43
FGFR2	0.345205	-1.53448	0.000448289	2263	fibroblast growth factor receptor 2
FGFR4	0.394216	-1.34294	8.44995e-07	2264	fibroblast growth factor receptor 4
FGL2	0.69756	-0.519612	0.000173822	10875	fibrinogen like 2
FHIT	2.22228	1.15204	0.000531016	2272	fragile histidine triad diadenosine triphosphatase
FHL2	0.260781	-1.93909	7.34472e-15	2274	four and a half LIM domains 2
FHOD3	0.717573	-0.478802	0.00178388	80206	formin homology 2 domain containing 3
FIGNL2	0.502459	-0.992923	0.00252993	401720	fidgetin like 2
FITM1	0.459634	-1.12144	5.97479e-11	161247	fat storage inducing transmembrane protein 1
FKBP10	0.354184	-1.49743	1.22387e-10	60681	FKBP prolyl isomerase 10
FKBP14	0.415875	-1.26578	1.92733e-08	55033	FKBP prolyl isomerase 14
FKBP1A	0.674273	-0.568595	3.54744e-05	2280	FKBP prolyl isomerase 1A
FKBP4	0.52609	-0.926619	1.56084e-12	2288	FKBP prolyl isomerase 4
FKBP5	1.92804	0.947137	3.25963e-05	2289	FKBP prolyl isomerase 5
FKBP7	0.380662	-1.39342	1.7997e-11	51661	FKBP prolyl isomerase 7
FKBP9	0.632778	-0.660228	2.04915e-08	11328	FKBP prolyl isomerase 9
FKRP	0.664728	-0.589164	0.0016059	79147	fukutin related protein
FLNA	0.608522	-0.716619	0.000944308	2316	filamin A
FLRT3	0.321467	-1.63726	0.000346098	23767	fibronectin leucine rich transmembrane protein 3
FMC1	1.48118	0.566746	0.000800209	154791	formation of mitochondrial complex V assembly factor 1 homolog
FMO1	2.67133	1.41756	5.66155e-17	2326	flavin containing dimethylaniline monoxygenase 1
FMO5	0.397636	-1.33048	2.72299e-12	2330	flavin containing dimethylaniline monoxygenase 5
FMOD	0.276138	-1.85654	2.89324e-06	2331	fibromodulin
FMR1	1.69614	0.762253	1.94134e-07	2332	FMRP translational regulator 1
FN1	0.279089	-1.84121	2.06256e-17	2335	fibronectin 1
FNBP1L	1.49647	0.581563	0.000314191	54874	formin binding protein 1 like
FNBP4	1.36628	0.450248	0.000454165	23360	formin binding protein 4
FNDC1	0.143081	-2.8051	2.96142e-29	84624	fibronectin type III domain containing 1
FNDC10	2.20147	1.13847	0.00100731	643988	fibronectin type III domain containing 10
FNDC3B	0.630913	-0.664486	0.00291975	64778	fibronectin type III domain containing 3B
FNDC5	0.152857	-2.70974	7.05444e-05	252995	fibronectin type III domain containing 5
FNIP1	1.63452	0.708871	0.000195008	96459	folliculin interacting protein 1
FNTA	1.44799	0.534055	8.80282e-05	2339	farnesyltransferase, CAAX box, alpha
FOCAD	0.308743	-1.69552	1.01267e-17	54914	focadhesin
FOSB	0.401744	-1.31565	0.00202429	2354	FosB proto-oncogene, AP-1 transcription factor subunit
FOXJ3	1.63928	0.713063	6.78748e-07	22887	forkhead box J3
FOXK1	1.82051	0.864346	0.000167168	221937	forkhead box K1
FOXN2	1.65216	0.724351	0.000164724	3344	forkhead box N2
FOXN3	1.52001	0.604082	1.78048e-05	1112	forkhead box N3
FOXO3	1.68414	0.752015	6.55921e-05	2309	forkhead box O3
FOXO6	0.259951	-1.94369	1.01552e-14	100132074	forkhead box O6
FOXP3	1.60222	0.680074	0.00649913	50943	forkhead box P3
FOXR1	9.85457	3.30079	0.00925403	283150	forkhead box R1
FRAS1	0.436636	-1.1955	3.04201e-11	80144	Fraser extracellular matrix complex subunit 1
FREM1	0.365714	-1.45121	0.000171457	158326	FRAS1 related extracellular matrix 1
FRMD1	3.58267	1.84104	6.78334e-06	79981	FERM domain containing 1
FRMD3	0.669566	-0.578701	0.000308869	257019	FERM domain containing 3
FRMD4A	0.589671	-0.762019	1.98828e-05	55691	FERM domain containing 4A
FRMD6	0.415394	-1.26745	1.31453e-13	122786	FERM domain containing 6
FRS2	1.75914	0.814872	9.16005e-08	10818	fibroblast growth factor receptor substrate 2
FRZB	2.06802	1.04825	0.000723825	2487	frizzled related protein
FSCN1	0.325766	-1.61809	2.95383e-23	6624	fascin actin-bundling protein 1
FSCN2	6.31325	2.65838	0.0039268	25794	fascin actin-bundling protein 2, retinal
FSD1L	1.52296	0.606881	0.000227134	83856	fibronectin type III and SPRY domain containing 1 like
FSTL1	0.321023	-1.63925	6.82899e-06	11167	follistatin like 1
FTO	0.754188	-0.407004	0.00342203	79068	FTO alpha-ketoglutarate dependent dioxygenase
FUBP1	1.33236	0.413979	0.00836453	8880	far upstream element binding protein 1
FUCA1	0.670839	-0.575962	0.000327531	2517	alpha-L-fucosidase 1
FUCA2	0.600218	-0.736441	6.66694e-06	2519	alpha-L-fucosidase 2
FUK	0.439611	-1.1857	2.74589e-05	197258	fucose kinase
FUNDC2	0.534653	-0.903326	7.35662e-09	65991	FUN14 domain containing 2
FUS	1.37698	0.461504	0.000477701	2521	FUS RNA binding protein
FXR1	1.3775	0.462053	0.000180652	8087	FMR1 autosomal homolog 1
FXYD1	2.02925	1.02095	2.26215e-09	5348	FXYD domain containing ion transport regulator 1
FXYD6	0.597609	-0.742725	4.21825e-08	53826	FXYD domain containing ion transport regulator 6
FYTTD1	1.32618	0.407275	0.00083046	84248	forty-two-three domain containing 1
FZD4	0.635187	-0.654746	0.00103894	8322	frizzled class receptor 4
G3BP1	0.700696	-0.51314	8.55094e-05	10146	G3BP stress granule assembly factor 1
G3BP2	0.594791	-0.749545	2.47195e-07	9908	G3BP stress granule assembly factor 2
G6PC3	0.301126	-1.73156	2.1771e-13	92579	glucose-6-phosphatase catalytic subunit 3
G6PD	0.520064	-0.943239	0.00085682	2539	glucose-6-phosphate dehydrogenase
GAB2	1.54967	0.631965	0.00680142	9846	GRB2 associated binding protein 2
GAB3	0.536984	-0.897049	8.92202e-05	139716	GRB2 associated binding protein 3
GABARAPL1	1.3559	0.439254	0.00399919	23710	GABA type A receptor associated protein like 1
GABBR2	0.555648	-0.847757	0.00141003	9568	gamma-aminobutyric acid type B receptor subunit 2
GABPB2	1.59484	0.673411	3.99803e-05	126626	GA binding protein transcription factor subunit beta 2
GABRR2	0.247212	-2.01618	0.000387608	2570	gamma-aminobutyric acid type A receptor subunit rho2
GADD45A	2.12448	1.08711	3.94699e-11	1647	growth arrest and DNA damage inducible alpha
GADL1	0.0729943	-3.77607	6.00975e-16	339896	glutamate decarboxylase like 1
GAL3ST2	3.49368	1.80475	7.31246e-08	64090	galactose-3-O-sulfotransferase 2
GAL3ST4	0.246143	-2.02243	5.70247e-07	79690	galactose-3-O-sulfotransferase 4
GALK2	1.74383	0.802258	0.000273459	2585	galactokinase 2
GALNS	0.458927	-1.12366	2.74494e-06	2588	galactosamine (N-acetyl)-6-sulfatase
GALNT10	0.515311	-0.956484	2.11393e-06	55568	polypeptide N-acetylgalactosaminyltransferase 10
GALNT14	0.468389	-1.09422	4.33789e-06	79623	polypeptide N-acetylgalactosaminyltransferase 14
GALNT15	1.92301	0.943365	7.28597e-12	117248	polypeptide N-acetylgalactosaminyltransferase 15
GALNT16	0.641668	-0.640101	0.000908025	57452	polypeptide N-acetylgalactosaminyltransferase 16
GALNT18	0.426207	-1.23037	2.15839e-06	374378	polypeptide N-acetylgalactosaminyltransferase 18
GALNT5	0.218546	-2.19399	0.000562536	11227	polypeptide N-acetylgalactosaminyltransferase 5
GALNT6	0.245781	-2.02456	1.37047e-05	11226	polypeptide N-acetylgalactosaminyltransferase 6
GALNT7	0.522961	-0.935224	7.87422e-05	51809	polypeptide N-acetylgalactosaminyltransferase 7
GAMT	0.477401	-1.06673	3.50182e-05	2593	guanidinoacetate N-methyltransferase
GAR1	1.43684	0.522895	0.000835388	54433	GAR1 ribonucleoprotein
GAS1	0.588616	-0.764602	0.00134259	2619	growth arrest specific 1
GAS2	0.196202	-2.34959	0.000493132	2620	growth arrest specific 2
GAS7	0.542082	-0.883416	0.00208038	8522	growth arrest specific 7
GATAD1	1.42729	0.513278	5.23687e-05	57798	GATA zinc finger domain containing 1
GATAD2A	0.716857	-0.480242	0.000951936	54815	GATA zinc finger domain containing 2A
GATD3A	0.618548	-0.693043	1.70533e-05	8209	glutamine amidotransferase like class 1 domain containing 3A
GATM	2.94466	1.5581	7.03513e-11	2628	glycine amidinotransferase
GBE1	1.55038	0.632618	2.97239e-07	2632	1,4-alpha-glucan branching enzyme 1
GBGT1	0.31458	-1.6685	2.88271e-15	26301	globoside alpha-1,3-N-acetylgalactosaminyltransferase 1 (FORS blood group)
GCAT	0.237736	-2.07257	3.46997e-05	23464	glycine C-acetyltransferase
GCC2	1.38264	0.467421	0.00582183	9648	GRIP and coiled-coil domain containing 2
GCDH	0.450613	-1.15004	1.7866e-18	2639	glutaryl-CoA dehydrogenase
GCHFR	0.291641	-1.77773	1.39079e-05	2644	GTP cyclohydrolase I feedback regulator
GCLC	0.684777	-0.546293	0.000488154	2729	glutamate-cysteine ligase catalytic subunit
GCNT1	0.311681	-1.68186	0.00338208	2650	glucosaminyl (N-acetyl) transferase 1
GCSH	0.688256	-0.538983	0.00422266	2653	glycine cleavage system protein H
GDF10	0.19799	-2.3365	6.67142e-06	2662	growth differentiation factor 10
GDF11	2.19764	1.13596	0.00669084	10220	growth differentiation factor 11
GDF5	2.58374	1.36946	2.59952e-05	8200	growth differentiation factor 5
GDI1	0.720872	-0.472184	0.000968646	2664	GDP dissociation inhibitor 1
GDI2	0.765141	-0.386202	0.0012372	2665	GDP dissociation inhibitor 2
GEM	0.289491	-1.78841	6.28066e-11	2669	GTP binding protein overexpressed in skeletal muscle
GEMIN5	1.37425	0.458644	0.00414604	25929	gem nuclear organelle associated protein 5
GFM1	0.578719	-0.789065	3.48184e-06	85476	G elongation factor mitochondrial 1
GFM2	0.765287	-0.385927	0.00871077	84340	GTP dependent ribosome recycling factor mitochondrial 2
GFOD1	1.46325	0.549172	0.000394577	54438	glucose-fructose oxidoreductase domain containing 1
GFOD2	0.667208	-0.583792	0.00791235	81577	glucose-fructose oxidoreductase domain containing 2
GFRA3	0.25118	-1.99321	0.00372152	2676	GDNF family receptor alpha 3
GGA2	1.456	0.542009	0.00150749	23062	golgi associated, gamma adaptin ear containing, ARF binding protein 2
GGA3	1.40793	0.493578	0.000164131	23163	golgi associated, gamma adaptin ear containing, ARF binding protein 3
GGACT	0.33241	-1.58897	6.85298e-09	87769	gamma-glutamylamine cyclotransferase
GGH	0.480968	-1.05599	1.94231e-11	8836	gamma-glutamyl hydrolase
GHITM	0.651198	-0.618831	5.29074e-05	27069	growth hormone inducible transmembrane protein
GID8	1.59802	0.676287	1.38045e-05	54994	GID complex subunit 8 homolog
GIGYF1	2.35064	1.23305	2.06033e-11	64599	GRB10 interacting GYF protein 1
GIMAP4	0.566568	-0.81968	0.000308869	55303	GTPase, IMAP family member 4
GIMAP7	0.403388	-1.30976	1.69356e-05	168537	GTPase, IMAP family member 7
GIMAP8	0.405239	-1.30315	2.88034e-05	155038	GTPase, IMAP family member 8
GIPC3	0.300899	-1.73265	3.33477e-14	126326	GIPC PDZ domain containing family member 3
GJA1	0.411317	-1.28168	1.02054e-10	2697	gap junction protein alpha 1
GJA4	0.489025	-1.03202	0.00181551	2701	gap junction protein alpha 4
GJA5	0.31014	-1.68901	1.96798e-23	2702	gap junction protein alpha 5
GK	0.429156	-1.22042	9.54931e-10	2710	glycerol kinase
GKAP1	1.5718	0.652419	3.08286e-07	80318	G kinase anchoring protein 1
GLB1	0.650561	-0.620245	0.000491162	2720	galactosidase beta 1
GLE1	1.35992	0.443524	0.00327971	2733	GLE1 RNA export mediator
GLI1	0.184797	-2.43598	1.69057e-08	2735	GLI family zinc finger 1
GLI2	0.39819	-1.32847	0.000409267	2736	GLI family zinc finger 2
GLIPR1	0.426204	-1.23038	1.07233e-05	11010	GLI pathogenesis related 1
GLIPR2	0.404903	-1.30435	1.61132e-10	152007	GLI pathogenesis related 2
GLIS2	0.497878	-1.00614	3.81988e-06	84662	GLIS family zinc finger 2
GLO1	0.709502	-0.495121	0.000509818	2739	glyoxalase I
GLRB	4.36666	2.12653	0.00434761	2743	glycine receptor beta
GLRX	1.7813	0.832932	3.94418e-05	2745	glutaredoxin
GLRX3	1.52265	0.606587	9.22001e-07	10539	glutaredoxin 3
GLT8D1	1.39389	0.479121	0.000503151	55830	glycosyltransferase 8 domain containing 1
GLT8D2	0.389571	-1.36004	4.30641e-10	83468	glycosyltransferase 8 domain containing 2
GLUD1	0.552788	-0.855203	4.50515e-08	2746	glutamate dehydrogenase 1
GLUL	0.356296	-1.48885	2.41735e-16	2752	glutamate-ammonia ligase
GMFG	0.617924	-0.694499	0.00703342	9535	glia maturation factor gamma
GMPPB	0.450187	-1.1514	1.26779e-05	29925	GDP-mannose pyrophosphorylase B
GNA12	0.664237	-0.59023	0.000146463	2768	G protein subunit alpha 12
GNAI2	0.624427	-0.679395	7.7366e-06	2771	G protein subunit alpha i2
GNE	0.714867	-0.484253	0.00287752	10020	glucosamine (UDP-N-acetyl)-2-epimerase/N-acetylmannosamine kinase
GNG12	0.503988	-0.988538	2.37695e-08	55970	G protein subunit gamma 12
GNG14	0.513358	-0.961963	4.82443e-05	105372280	G protein subunit gamma 14
GNG7	0.67993	-0.556543	0.00844187	2788	G protein subunit gamma 7
GNL3	1.45507	0.54109	5.50688e-05	26354	G protein nucleolar 3
GNPDA2	0.534881	-0.902709	4.12823e-08	132789	glucosamine-6-phosphate deaminase 2
GNPTAB	2.49087	1.31665	1.21895e-11	79158	N-acetylglucosamine-1-phosphate transferase subunits alpha and beta
GOLGA4	1.49134	0.576611	8.3274e-05	2803	golgin A4
GOLGB1	1.47526	0.560965	0.00111141	2804	golgin B1
GOLIM4	0.618058	-0.694187	1.93888e-07	27333	golgi integral membrane protein 4
GORAB	1.49011	0.575415	0.00243078	92344	golgin, RAB6 interacting
GORASP1	0.691076	-0.533085	0.000840752	64689	golgi reassembly stacking protein 1
GOT1	0.293262	-1.76974	1.10364e-35	2805	glutamic-oxaloacetic transaminase 1
GOT2	0.632107	-0.66176	0.000151949	2806	glutamic-oxaloacetic transaminase 2
GPALPP1	1.47552	0.561226	5.26589e-05	55425	GPALPP motifs containing 1
GPAT2	2.5934	1.37485	0.00135555	150763	glycerol-3-phosphate acyltransferase 2, mitochondrial
GPAT3	0.308457	-1.69686	7.346e-21	84803	glycerol-3-phosphate acyltransferase 3
GPAT4	0.743151	-0.428272	0.000136453	137964	glycerol-3-phosphate acyltransferase 4
GPATCH1	1.46006	0.546031	0.000276245	55094	G-patch domain containing 1
GPATCH4	0.665995	-0.586416	0.00109263	54865	G-patch domain containing 4
GPC3	0.630396	-0.665669	0.00921162	2719	glypican 3
GPC6	0.464921	-1.10494	4.36203e-05	10082	glypican 6
GPCPD1	0.31076	-1.68613	8.45746e-17	56261	glycerophosphocholine phosphodiesterase 1
GPD1	0.585786	-0.771555	1.53706e-05	2819	glycerol-3-phosphate dehydrogenase 1
GPD2	1.42073	0.506633	0.000585277	2820	glycerol-3-phosphate dehydrogenase 2
GPER1	0.511035	-0.968506	0.0031538	2852	G protein-coupled estrogen receptor 1
GPNMB	0.518109	-0.948671	0.000475871	10457	glycoprotein nmb
GPR153	0.369139	-1.43777	0.000127049	387509	G protein-coupled receptor 153
GPR156	0.326947	-1.61287	0.000105117	165829	G protein-coupled receptor 156
GPR173	0.399915	-1.32224	2.69901e-10	54328	G protein-coupled receptor 173
GPR4	0.393721	-1.34476	4.36269e-07	2828	G protein-coupled receptor 4
GPR75	4.04907	2.01759	0.00781597	10936	G protein-coupled receptor 75
GPRC5C	0.580042	-0.785771	0.000215115	55890	G protein-coupled receptor class C group 5 member C
GPT	0.234867	-2.09009	7.68866e-41	2875	glutamic--pyruvic transaminase
GPX1	0.445651	-1.16601	6.11892e-06	2876	glutathione peroxidase 1
GPX3	2.6742	1.41911	0.0040963	2878	glutathione peroxidase 3
GPX4	0.502447	-0.992958	9.6203e-07	2879	glutathione peroxidase 4
GPX7	0.629732	-0.66719	0.00397626	2882	glutathione peroxidase 7
GPX8	0.327811	-1.60907	8.95211e-10	493869	glutathione peroxidase 8 (putative)
GRAMD1C	2.80632	1.48868	3.92624e-16	54762	GRAM domain containing 1C
GRAMD2A	0.562932	-0.828967	0.00104968	196996	GRAM domain containing 2A
GRASP	0.623967	-0.680458	0.00653251	160622	trafficking regulator and scaffold protein tamalin
GRB10	1.47829	0.563928	0.000608833	2887	growth factor receptor bound protein 10
GRB2	1.36297	0.446757	0.000621512	2885	growth factor receptor bound protein 2
GREB1	2.04886	1.03482	0.00204388	9687	growth regulating estrogen receptor binding 1
GREB1L	2.93333	1.55254	2.74626e-18	80000	GREB1 like retinoic acid receptor coactivator
GRIN2C	45.3355	5.50257	0.00698245	2905	glutamate ionotropic receptor NMDA type subunit 2C
GRIN3A	0.26288	-1.92752	0.00183285	116443	glutamate ionotropic receptor NMDA type subunit 3A
GRK3	1.56686	0.647879	6.97033e-05	157	G protein-coupled receptor kinase 3
GRM2	11.9134	3.57451	2.9997e-36	2912	glutamate metabotropic receptor 2
GRPEL1	0.571434	-0.807342	6.45556e-12	80273	GrpE like 1, mitochondrial
GRSF1	1.31601	0.396174	0.00145538	2926	G-rich RNA sequence binding factor 1
GSE1	1.99569	0.996884	1.57377e-11	23199	Gse1 coiled-coil protein
GSN	0.509304	-0.973402	3.14195e-08	2934	gelsolin
GSTA4	0.624086	-0.680184	0.00683464	2941	glutathione S-transferase alpha 4
GSTCD	1.48891	0.574256	0.00804654	79807	glutathione S-transferase C-terminal domain containing
GSTK1	0.617139	-0.696332	1.28798e-05	373156	glutathione S-transferase kappa 1
GSTZ1	0.670686	-0.57629	0.00217605	2954	glutathione S-transferase zeta 1
GTF2F2	1.66873	0.73875	0.000103368	2963	general transcription factor IIF subunit 2
GTF2H1	1.70643	0.770983	8.67001e-08	2965	general transcription factor IIH subunit 1
GTF2I	0.55047	-0.861265	4.36687e-06	2969	general transcription factor IIi
GTF2IRD1	2.94421	1.55788	8.20331e-14	9569	GTF2I repeat domain containing 1
GTF3C2	1.48764	0.57303	2.7402e-05	2976	general transcription factor IIIC subunit 2
GTPBP10	0.476168	-1.07046	4.65715e-11	85865	GTP binding protein 10
GTPBP6	0.59065	-0.759626	1.17214e-05	8225	GTP binding protein 6 (putative)
GUCY2C	6.91867	2.79049	1.1526e-13	2984	guanylate cyclase 2C
GUF1	1.62784	0.702958	1.37747e-06	60558	GTP binding elongation factor GUF1
GULP1	1.4296	0.515612	0.00332974	51454	GULP PTB domain containing engulfment adaptor 1
GUSB	0.642404	-0.638448	0.00202857	2990	glucuronidase beta
GVQW3	1.83926	0.879129	0.000191771	100506127	GVQW motif containing 3
GXYLT1	1.55856	0.640211	3.20504e-05	283464	glucoside xylosyltransferase 1
GXYLT2	0.391611	-1.35251	3.73368e-15	727936	glucoside xylosyltransferase 2
GYS1	0.624211	-0.679893	3.82298e-07	2997	glycogen synthase 1
HABP4	0.734724	-0.444726	0.00128615	22927	hyaluronan binding protein 4
HACD1	0.589804	-0.761693	0.000792989	9200	3-hydroxyacyl-CoA dehydratase 1
HADH	0.655632	-0.609041	6.22717e-05	3033	hydroxyacyl-CoA dehydrogenase
HADHB	0.471165	-1.08569	3.16026e-08	3032	hydroxyacyl-CoA dehydrogenase trifunctional multienzyme complex subunit beta
HAGH	0.278955	-1.84189	6.33611e-33	3029	hydroxyacylglutathione hydrolase
HAGHL	1.90579	0.930386	0.00181371	84264	hydroxyacylglutathione hydrolase like
HARBI1	1.70128	0.766624	4.13812e-05	283254	harbinger transposase derived 1
HAS2	0.400401	-1.32048	0.000241581	3037	hyaluronan synthase 2
HAS3	0.328451	-1.60625	1.7742e-13	3038	hyaluronan synthase 3
HAUS3	0.622513	-0.683823	0.000260747	79441	HAUS augmin like complex subunit 3
HAUS4	1.91377	0.936419	3.23162e-08	54930	HAUS augmin like complex subunit 4
HAUS8	0.526515	-0.925453	0.00278815	93323	HAUS augmin like complex subunit 8
HCFC1R1	2.31898	1.21349	0.00171071	54985	host cell factor C1 regulator 1
HCLS1	0.668677	-0.580618	0.00517853	3059	hematopoietic cell-specific Lyn substrate 1
HCN2	3.62126	1.85649	2.62473e-05	610	hyperpolarization activated cyclic nucleotide gated potassium and sodium channel 2
HDAC8	1.87517	0.907025	2.46811e-07	55869	histone deacetylase 8
HDAC9	1.9236	0.943811	2.95595e-08	9734	histone deacetylase 9
HDHD2	0.697254	-0.520244	0.00396533	84064	haloacid dehalogenase like hydrolase domain containing 2
HDHD5	0.400595	-1.31978	2.00999e-16	27440	haloacid dehalogenase like hydrolase domain containing 5
HDLBP	0.463165	-1.1104	3.44766e-15	3069	high density lipoprotein binding protein
HEATR1	1.61255	0.689342	4.89366e-07	55127	HEAT repeat containing 1
HEATR3	0.559256	-0.838418	1.28189e-05	55027	HEAT repeat containing 3
HECA	2.09282	1.06545	1.6385e-11	51696	hdc homolog, cell cycle regulator
HECTD1	1.39255	0.477725	0.00221804	25831	HECT domain E3 ubiquitin protein ligase 1
HECTD3	1.57961	0.659565	3.07481e-05	79654	HECT domain E3 ubiquitin protein ligase 3
HECW2	1.46364	0.54956	0.00215999	57520	HECT, C2 and WW domain containing E3 ubiquitin protein ligase 2
HEG1	0.387127	-1.36912	1.1916e-15	57493	heart development protein with EGF like domains 1
HELB	1.59719	0.675538	0.00258301	92797	DNA helicase B
HELZ	1.3866	0.471552	0.00409949	9931	helicase with zinc finger
HERPUD1	1.6124	0.689205	2.13201e-08	9709	homocysteine inducible ER protein with ubiquitin like domain 1
HES4	0.570064	-0.810804	0.000449027	57801	hes family bHLH transcription factor 4
HES6	4.29681	2.10327	1.97085e-05	55502	hes family bHLH transcription factor 6
HESX1	6.69034	2.74208	1.73478e-07	8820	HESX homeobox 1
HEY1	0.518607	-0.947288	3.46848e-06	23462	hes related family bHLH transcription factor with YRPW motif 1
HHAT	0.464972	-1.10478	0.000293933	55733	hedgehog acyltransferase
HHIP	0.558199	-0.841149	0.00841087	64399	hedgehog interacting protein
HHIPL1	0.347289	-1.52579	4.1704e-07	84439	HHIP like 1
HHIPL2	0.267428	-1.90278	0.00414604	79802	HHIP like 2
HIBADH	0.598521	-0.740526	7.18936e-07	11112	3-hydroxyisobutyrate dehydrogenase
HIBCH	0.425524	-1.23269	7.48626e-11	26275	3-hydroxyisobutyryl-CoA hydrolase
HIF1AN	0.586684	-0.769344	3.59499e-09	55662	hypoxia inducible factor 1 subunit alpha inhibitor
HIF3A	7.04086	2.81575	1.68892e-34	64344	hypoxia inducible factor 3 subunit alpha
HIGD2A	1.48433	0.56981	0.00215725	192286	HIG1 hypoxia inducible domain family member 2A
HIPK3	1.771	0.824562	8.0895e-09	10114	homeodomain interacting protein kinase 3
HIRIP3	1.55165	0.633801	0.00020853	8479	HIRA interacting protein 3
HIVEP3	0.516613	-0.952845	1.41297e-09	59269	HIVEP zinc finger 3
HJURP	0.043657	-4.51764	3.23508e-06	55355	Holliday junction recognition protein
HK1	0.651543	-0.618068	0.000717959	3098	hexokinase 1
HK2	0.548639	-0.866072	6.96024e-09	3099	hexokinase 2
HLCS	1.81711	0.861643	0.000118625	3141	holocarboxylase synthetase
HLF	0.708173	-0.497827	0.00351444	3131	HLF transcription factor, PAR bZIP family member
HMBS	0.671779	-0.573941	0.00212338	3145	hydroxymethylbilane synthase
HMCES	1.34285	0.425295	0.00366052	56941	5-hydroxymethylcytosine binding, ES cell specific
HMCN1	0.691084	-0.533068	0.0067163	83872	hemicentin 1
HMCN2	0.178222	-2.48825	2.90582e-35	256158	hemicentin 2
HMGN5	0.38985	-1.35901	0.00890152	79366	high mobility group nucleosome binding domain 5
HMOX1	1.81773	0.86214	0.000874344	3162	heme oxygenase 1
HMOX2	0.553454	-0.853464	3.24198e-09	3163	heme oxygenase 2
HNF1B	10.9805	3.45687	4.24499e-11	6928	HNF1 homeobox B
HNRNPA0	1.35754	0.441	0.00407274	10949	heterogeneous nuclear ribonucleoprotein A0
HNRNPA3	1.44496	0.531032	5.45375e-05	220988	heterogeneous nuclear ribonucleoprotein A3
HNRNPAB	0.74984	-0.415345	0.00403325	3182	heterogeneous nuclear ribonucleoprotein A/B
HNRNPDL	1.48951	0.574835	1.85696e-05	9987	heterogeneous nuclear ribonucleoprotein D like
HNRNPK	1.33488	0.416709	9.4736e-05	3190	heterogeneous nuclear ribonucleoprotein K
HOGA1	0.480438	-1.05758	2.22898e-14	112817	4-hydroxy-2-oxoglutarate aldolase 1
HOMEZ	0.57843	-0.789785	0.00267216	57594	homeobox and leucine zipper encoding
HOPX	0.388136	-1.36537	0.0004057	84525	HOP homeobox
HOXA10	0.731148	-0.451765	0.0028852	3206	homeobox A10
HOXA7	1.54158	0.624414	3.99597e-05	3204	homeobox A7
HOXB5	0.164365	-2.60503	0.00797652	3215	homeobox B5
HOXB6	0.591131	-0.758451	0.0024035	3216	homeobox B6
HOXC8	2.4597	1.29848	4.26886e-06	3224	homeobox C8
HOXD3	0.22775	-2.13448	2.61727e-05	3232	homeobox D3
HOXD4	0.662145	-0.59478	0.00629056	3233	homeobox D4
HP1BP3	1.63237	0.706967	8.13245e-08	50809	heterochromatin protein 1 binding protein 3
HPN	4.61657	2.20682	4.69693e-10	3249	hepsin
HPRT1	1.35712	0.440548	0.0004457	3251	hypoxanthine phosphoribosyltransferase 1
HR	0.0805988	-3.6331	7.68866e-41	55806	HR lysine demethylase and nuclear receptor corepressor
HRASLS	0.4462	-1.16424	5.80631e-15	57110	phospholipase A and acyltransferase 1
HRCT1	2.2066	1.14182	5.47004e-05	646962	histidine rich carboxyl terminus 1
HRH1	2.37444	1.24759	0.000899416	3269	histamine receptor H1
HS1BP3	0.52153	-0.939177	5.7666e-07	64342	HCLS1 binding protein 3
HS6ST1	0.7046	-0.505124	0.00524729	9394	heparan sulfate 6-O-sulfotransferase 1
HS6ST2	0.509486	-0.972887	0.00929288	90161	heparan sulfate 6-O-sulfotransferase 2
HSBP1	0.687615	-0.540326	1.3012e-05	3281	heat shock factor binding protein 1
HSCB	1.79628	0.845013	6.03731e-05	150274	HscB mitochondrial iron-sulfur cluster cochaperone
HSD11B2	0.290418	-1.7838	1.43683e-06	3291	hydroxysteroid 11-beta dehydrogenase 2
HSD17B1	2.79669	1.48372	0.00089492	3292	hydroxysteroid 17-beta dehydrogenase 1
HSD17B10	0.689959	-0.535418	0.000103047	3028	hydroxysteroid 17-beta dehydrogenase 10
HSD17B12	0.599265	-0.738734	1.77627e-05	51144	hydroxysteroid 17-beta dehydrogenase 12
HSD17B6	0.55053	-0.861106	4.09995e-05	8630	hydroxysteroid 17-beta dehydrogenase 6
HSD17B8	1.63959	0.713332	7.9076e-06	7923	hydroxysteroid 17-beta dehydrogenase 8
HSD3B7	0.504191	-0.987957	0.00103894	80270	hydroxy-delta-5-steroid dehydrogenase, 3 beta- and steroid delta-isomerase 7
HSDL2	0.52572	-0.927633	5.56633e-08	84263	hydroxysteroid dehydrogenase like 2
HSF1	0.654476	-0.611589	0.00085281	3297	heat shock transcription factor 1
HSF2	1.38179	0.466534	0.00435918	3298	heat shock transcription factor 2
HSF4	1.49802	0.583053	0.0030812	3299	heat shock transcription factor 4
HSP90AB1	1.6644	0.735006	4.26623e-07	3326	heat shock protein 90 alpha family class B member 1
HSPA8	0.548989	-0.865151	3.35878e-10	3312	heat shock protein family A (Hsp70) member 8
HSPA9	0.746094	-0.42257	0.00302073	3313	heat shock protein family A (Hsp70) member 9
HSPB1	0.221701	-2.17331	6.77468e-23	3315	heat shock protein family B (small) member 1
HSPB11	0.605726	-0.723264	0.00143533	51668	heat shock protein family B (small) member 11
HSPB3	1.497	0.582077	0.000904495	8988	heat shock protein family B (small) member 3
HSPB8	1.37862	0.463225	0.000529033	26353	heat shock protein family B (small) member 8
HSPD1	0.628863	-0.669182	3.34032e-07	3329	heat shock protein family D (Hsp60) member 1
HSPG2	0.251777	-1.98978	7.881e-19	3339	heparan sulfate proteoglycan 2
HSPH1	0.199926	-2.32246	1.32015e-06	10808	heat shock protein family H (Hsp110) member 1
HTATSF1	1.52502	0.608832	1.40475e-06	27336	HIV-1 Tat specific factor 1
HTR3B	6.75402	2.75575	4.81043e-05	9177	5-hydroxytryptamine receptor 3B
HTRA1	0.440546	-1.18264	2.82551e-14	5654	HtrA serine peptidase 1
HTT	1.42593	0.511902	0.00285368	3064	huntingtin
HUNK	0.202601	-2.30329	5.5112e-05	30811	hormonally up-regulated Neu-associated kinase
HVCN1	0.655505	-0.609322	0.00495755	84329	hydrogen voltage gated channel 1
HYAL2	0.534699	-0.903202	0.00822994	8692	hyaluronidase 2
HYDIN	2.73708	1.45264	5.69719e-05	54768	HYDIN axonemal central pair apparatus protein
HYPK	2.13603	1.09493	3.49043e-11	25764	huntingtin interacting protein K
IBTK	0.617762	-0.694877	2.88269e-06	25998	inhibitor of Bruton tyrosine kinase
ICE1	1.34337	0.425852	0.00716583	23379	interactor of little elongation complex ELL subunit 1
ICE2	0.5838	-0.776454	0.000188139	79664	interactor of little elongation complex ELL subunit 2
ICOS	0.196958	-2.34404	8.46938e-08	29851	inducible T cell costimulator
ICOSLG	0.401768	-1.31556	6.36671e-05	23308	inducible T cell costimulator ligand
ID1	0.309559	-1.69171	4.68132e-07	3397	inhibitor of DNA binding 1, HLH protein
ID3	0.470308	-1.08832	0.000521476	3399	inhibitor of DNA binding 3, HLH protein
IDH1	0.583574	-0.777013	0.000507658	3417	isocitrate dehydrogenase (NADP(+)) 1
IDH2	0.677058	-0.562649	0.00248943	3418	isocitrate dehydrogenase (NADP(+)) 2
IDH3A	0.645964	-0.630475	2.49804e-07	3419	isocitrate dehydrogenase (NAD(+)) 3 catalytic subunit alpha
IDH3B	0.699422	-0.515764	0.00268007	3420	isocitrate dehydrogenase (NAD(+)) 3 non-catalytic subunit beta
IER3	0.612428	-0.707388	0.00317456	8870	immediate early response 3
IER5L	0.34903	-1.51858	0.00652416	389792	immediate early response 5 like
IFFO2	0.45833	-1.12554	1.34235e-11	126917	intermediate filament family orphan 2
IFI44L	0.683229	-0.549558	0.000228519	10964	interferon induced protein 44 like
IFNAR1	0.766333	-0.383957	0.00959504	3454	interferon alpha and beta receptor subunit 1
IFT140	0.662024	-0.595044	0.00662907	9742	intraflagellar transport 140
IFT172	1.52494	0.608751	9.4592e-05	26160	intraflagellar transport 172
IFT80	0.670295	-0.577131	0.00407197	57560	intraflagellar transport 80
IGF1R	1.9623	0.972545	7.16613e-06	3480	insulin like growth factor 1 receptor
IGF2	6.04491	2.59572	2.56208e-25	3481	insulin like growth factor 2
IGFBP4	0.300205	-1.73598	6.27073e-16	3487	insulin like growth factor binding protein 4
IGFBP5	0.432646	-1.20874	3.93537e-05	3488	insulin like growth factor binding protein 5
IGFBP6	0.399943	-1.32213	1.49793e-09	3489	insulin like growth factor binding protein 6
IGFBP7	0.236549	-2.07979	9.97431e-41	3490	insulin like growth factor binding protein 7
IGFLR1	1.74112	0.800015	0.00459345	79713	IGF like family receptor 1
IGSF10	0.221668	-2.17353	6.11438e-08	285313	immunoglobulin superfamily member 10
IGSF23	0.340853	-1.55278	2.49588e-18	147710	immunoglobulin superfamily member 23
IGSF3	0.488864	-1.0325	1.60451e-09	3321	immunoglobulin superfamily member 3
IGSF9	0.319611	-1.64561	0.00840626	57549	immunoglobulin superfamily member 9
IKBIP	0.649438	-0.622736	6.35082e-05	121457	IKBKB interacting protein
IKBKE	0.558111	-0.841377	0.00224863	9641	inhibitor of nuclear factor kappa B kinase subunit epsilon
IKZF4	1.61091	0.687874	3.65456e-07	64375	IKAROS family zinc finger 4
IKZF5	1.94073	0.956598	1.32337e-14	64376	IKAROS family zinc finger 5
IL10RA	0.510538	-0.969909	0.004777	3587	interleukin 10 receptor subunit alpha
IL15	1.68701	0.754465	1.24407e-05	3600	interleukin 15
IL17F	2.54902	1.34994	0.00521739	112744	interleukin 17F
IL17RE	4.83201	2.27262	3.00995e-08	132014	interleukin 17 receptor E
IL18BP	1.49095	0.576233	0.00427426	10068	interleukin 18 binding protein
IL1R2	0.20773	-2.26722	6.17959e-12	7850	interleukin 1 receptor type 2
IL20RB	2.55793	1.35498	2.83546e-07	53833	interleukin 20 receptor subunit beta
IL27RA	0.512194	-0.965238	0.000391851	9466	interleukin 27 receptor subunit alpha
IL2RG	0.335708	-1.57472	0.00317706	3561	interleukin 2 receptor subunit gamma
IL32	1.64682	0.719679	0.00103888	9235	interleukin 32
IL34	0.535206	-0.901833	0.000986149	146433	interleukin 34
IL3RA	0.214564	-2.22052	6.88496e-06	3563	interleukin 3 receptor subunit alpha
IL4R	0.665041	-0.588485	0.00296144	3566	interleukin 4 receptor
ILK	0.492717	-1.02117	1.68678e-14	3611	integrin linked kinase
ILVBL	1.62091	0.696807	8.00078e-05	10994	ilvB acetolactate synthase like
IMMP1L	0.620878	-0.687618	0.000497151	196294	inner mitochondrial membrane peptidase subunit 1
IMMT	0.71575	-0.482471	0.00182271	10989	inner membrane mitochondrial protein
IMP4	0.586965	-0.768653	6.42078e-05	92856	IMP U3 small nucleolar ribonucleoprotein 4
IMPA2	1.4953	0.580432	0.00288283	3613	inositol monophosphatase 2
IMPACT	1.87641	0.907979	1.59143e-09	55364	impact RWD domain protein
IMPDH2	2.03771	1.02695	3.14261e-19	3615	inosine monophosphate dehydrogenase 2
ING1	1.45048	0.536526	0.00242594	3621	inhibitor of growth family member 1
ING2	1.47189	0.557667	0.00541933	3622	inhibitor of growth family member 2
INHA	0.410247	-1.28544	7.32552e-05	3623	inhibin subunit alpha
INHBA	0.275557	-1.85958	1.72073e-06	3624	inhibin subunit beta A
INHBB	1.84665	0.884912	8.62502e-05	3625	inhibin subunit beta B
INO80B	1.83165	0.873147	1.08351e-05	83444	INO80 complex subunit B
INPP4A	0.583965	-0.776046	0.00018934	3631	inositol polyphosphate-4-phosphatase type I A
INPP5A	0.606503	-0.721414	1.63596e-05	3632	inositol polyphosphate-5-phosphatase A
INPP5B	1.59041	0.6694	7.28591e-05	3633	inositol polyphosphate-5-phosphatase B
INPP5K	1.52083	0.60486	3.22904e-05	51763	inositol polyphosphate-5-phosphatase K
INSR	1.50396	0.58877	0.00118358	3643	insulin receptor
INTS1	0.667257	-0.583686	0.00436819	26173	integrator complex subunit 1
INTS12	1.42975	0.515766	0.0089226	57117	integrator complex subunit 12
INTS3	0.669673	-0.578472	0.000299342	65123	integrator complex subunit 3
INTS6L	0.599325	-0.73859	9.04877e-06	203522	integrator complex subunit 6 like
INTS7	0.657629	-0.604654	0.00505342	25896	integrator complex subunit 7
IP6K3	0.666984	-0.584277	2.32591e-05	117283	inositol hexakisphosphate kinase 3
IPO11	0.671106	-0.575388	0.000306752	51194	importin 11
IPO7	0.761704	-0.392698	0.00334158	10527	importin 7
IPPK	1.71395	0.777324	4.14989e-05	64768	inositol-pentakisphosphate 2-kinase
IQCB1	2.08434	1.05959	7.25157e-12	9657	IQ motif containing B1
IQCK	2.0967	1.06812	0.00938791	124152	IQ motif containing K
IQGAP1	0.745933	-0.422882	0.00285679	8826	IQ motif containing GTPase activating protein 1
IQGAP3	0.350498	-1.51252	0.00156057	128239	IQ motif containing GTPase activating protein 3
IQSEC1	0.762752	-0.390714	0.00674539	9922	IQ motif and Sec7 domain ArfGEF 1
IRAK4	0.682103	-0.551938	0.00637865	51135	interleukin 1 receptor associated kinase 4
IRF8	0.511123	-0.968259	0.00644486	3394	interferon regulatory factor 8
IRS1	1.4917	0.576959	3.72488e-05	3667	insulin receptor substrate 1
IRX3	0.401021	-1.31825	0.0011936	79191	iroquois homeobox 3
ISG15	0.326229	-1.61604	0.000720443	9636	ISG15 ubiquitin like modifier
ISG20L2	0.700261	-0.514036	0.00778782	81875	interferon stimulated exonuclease gene 20 like 2
ISLR	0.322438	-1.63291	5.41428e-13	3671	immunoglobulin superfamily containing leucine rich repeat
ISLR2	0.373865	-1.41941	0.00306519	57611	immunoglobulin superfamily containing leucine rich repeat 2
ISM1	0.476852	-1.06839	0.0023102	140862	isthmin 1
ISOC2	0.664855	-0.588889	0.00653251	79763	isochorismatase domain containing 2
ISPD	1.51705	0.601267	0.00992746	729920	CDP-L-ribitol pyrophosphorylase A
ITCH	1.31083	0.390485	0.00275747	83737	itchy E3 ubiquitin protein ligase
ITFG2	1.53925	0.622229	0.000158721	55846	integrin alpha FG-GAP repeat containing 2
ITGA1	0.656938	-0.60617	0.000166233	3672	integrin subunit alpha 1
ITGA11	0.149231	-2.74438	2.56321e-18	22801	integrin subunit alpha 11
ITGA2	0.273153	-1.87222	1.26935e-06	3673	integrin subunit alpha 2
ITGA4	0.431752	-1.21173	0.000116661	3676	integrin subunit alpha 4
ITGA5	0.387582	-1.36742	4.74815e-17	3678	integrin subunit alpha 5
ITGA6	0.628161	-0.670795	0.000305385	3655	integrin subunit alpha 6
ITGA8	0.327583	-1.61007	1.05062e-12	8516	integrin subunit alpha 8
ITGAX	0.443478	-1.17307	0.000621995	3687	integrin subunit alpha X
ITGB1	0.68986	-0.535623	4.32638e-06	3688	integrin subunit beta 1
ITGB1BP2	0.565307	-0.822893	1.70329e-07	26548	integrin subunit beta 1 binding protein 2
ITGB2	0.416295	-1.26432	3.66017e-05	3689	integrin subunit beta 2
ITGB3	0.586572	-0.76962	0.00105802	3690	integrin subunit beta 3
ITGB5	0.67209	-0.573274	0.000527389	3693	integrin subunit beta 5
ITGBL1	0.225929	-2.14606	6.51885e-16	9358	integrin subunit beta like 1
ITIH5	0.41527	-1.26788	1.03058e-20	80760	inter-alpha-trypsin inhibitor heavy chain 5
ITM2A	0.256505	-1.96294	3.33487e-23	9452	integral membrane protein 2A
ITM2C	0.443967	-1.17148	9.07147e-06	81618	integral membrane protein 2C
ITPK1	0.606547	-0.721308	0.000112036	3705	inositol-tetrakisphosphate 1-kinase
ITPR2	1.48352	0.569023	3.65617e-05	3709	inositol 1,4,5-trisphosphate receptor type 2
ITPRIPL2	0.718914	-0.47611	0.00346315	162073	ITPRIP like 2
ITSN1	0.725264	-0.463422	0.00224561	6453	intersectin 1
IVD	0.437052	-1.19412	2.23599e-13	3712	isovaleryl-CoA dehydrogenase
IWS1	0.713457	-0.487101	0.004103	55677	interacts with SUPT6H, CTD assembly factor 1
IZUMO1	1.74406	0.80245	1.97059e-06	284359	izumo sperm-egg fusion 1
JADE1	2.39253	1.25854	3.13646e-23	79960	jade family PHD finger 1
JADE2	3.54769	1.82688	7.5852e-44	23338	jade family PHD finger 2
JAK2	0.728917	-0.456173	0.00148529	3717	Janus kinase 2
JAM3	0.74171	-0.431073	0.00667787	83700	junctional adhesion molecule 3
JARID2	0.590507	-0.759974	2.61551e-09	3720	jumonji and AT-rich interaction domain containing 2
JCHAIN	0.454023	-1.13916	0.00500655	3512	joining chain of multimeric IgA and IgM
JDP2	0.382405	-1.38683	1.64355e-11	122953	Jun dimerization protein 2
JKAMP	0.65084	-0.619626	2.796e-07	51528	JNK1/MAPK8 associated membrane protein
JMJD6	0.531342	-0.912287	3.82117e-08	23210	jumonji domain containing 6, arginine demethylase and lysine hydroxylase
JPH1	1.44835	0.534406	2.00021e-07	56704	junctophilin 1
JPT1	0.563595	-0.827269	5.29363e-06	51155	Jupiter microtubule associated homolog 1
JUP	0.496213	-1.01097	6.08301e-07	3728	junction plakoglobin
KANK1	0.534842	-0.902815	1.16926e-07	23189	KN motif and ankyrin repeat domains 1
KANSL1L	1.42774	0.513734	0.000456469	151050	KAT8 regulatory NSL complex subunit 1 like
KARS	1.33046	0.411927	0.000368607	3735	lysyl-tRNA synthetase 1
KAT14	1.34903	0.431919	0.00510321	57325	lysine acetyltransferase 14
KAT2B	0.546701	-0.871175	1.4498e-07	8850	lysine acetyltransferase 2B
KAT6A	1.45124	0.537284	0.00037564	7994	lysine acetyltransferase 6A
KAT8	1.54266	0.625422	1.70233e-05	84148	lysine acetyltransferase 8
KATNA1	1.64417	0.717358	1.50216e-07	11104	katanin catalytic subunit A1
KATNAL1	0.564657	-0.824553	6.90697e-07	84056	katanin catalytic subunit A1 like 1
KAZALD1	0.277972	-1.84699	1.5419e-15	81621	Kazal type serine peptidase inhibitor domain 1
KBTBD13	0.351531	-1.50828	0.000196129	390594	kelch repeat and BTB domain containing 13
KBTBD8	0.626318	-0.675033	0.0055707	84541	kelch repeat and BTB domain containing 8
KCNA5	0.419154	-1.25445	8.30413e-06	3741	potassium voltage-gated channel subfamily A member 5
KCNA7	0.743302	-0.42798	0.0017666	3743	potassium voltage-gated channel subfamily A member 7
KCNB1	4.0215	2.00773	5.64803e-12	3745	potassium voltage-gated channel subfamily B member 1
KCNE2	0.233099	-2.10098	0.00173146	9992	potassium voltage-gated channel subfamily E regulatory subunit 2
KCNG2	0.253743	-1.97856	0.00074442	26251	potassium voltage-gated channel modifier subfamily G member 2
KCNIP2	1.84619	0.88455	0.000841261	30819	potassium voltage-gated channel interacting protein 2
KCNJ8	0.464725	-1.10555	1.89833e-07	3764	potassium inwardly rectifying channel subfamily J member 8
KCNK2	0.129488	-2.94911	4.50864e-05	3776	potassium two pore domain channel subfamily K member 2
KCNK6	0.320926	-1.63969	8.49034e-14	9424	potassium two pore domain channel subfamily K member 6
KCNN1	0.487343	-1.03699	0.00102642	3780	potassium calcium-activated channel subfamily N member 1
KCNQ5	1.89309	0.920746	4.5116e-05	56479	potassium voltage-gated channel subfamily Q member 5
KCNS3	0.46552	-1.10308	4.13673e-05	3790	potassium voltage-gated channel modifier subfamily S member 3
KCP	0.218757	-2.1926	3.13725e-15	375616	kielin cysteine rich BMP regulator
KCTD11	0.412776	-1.27657	2.65636e-07	147040	potassium channel tetramerization domain containing 11
KCTD14	0.132086	-2.92045	0.00266579	65987	potassium channel tetramerization domain containing 14
KCTD16	3.12953	1.64595	1.0293e-06	57528	potassium channel tetramerization domain containing 16
KCTD17	0.336741	-1.57029	0.000203845	79734	potassium channel tetramerization domain containing 17
KCTD18	1.50968	0.594238	0.00325952	130535	potassium channel tetramerization domain containing 18
KCTD2	2.44542	1.29008	1.65428e-29	23510	potassium channel tetramerization domain containing 2
KCTD21	0.323561	-1.62789	1.17614e-05	283219	potassium channel tetramerization domain containing 21
KCTD6	2.01952	1.01401	5.4156e-11	200845	potassium channel tetramerization domain containing 6
KCTD7	1.83672	0.87713	1.98972e-05	154881	potassium channel tetramerization domain containing 7
KDELC1	0.537782	-0.894907	9.31569e-06	79070	protein O-glucosyltransferase 2
KDELR3	0.377888	-1.40397	1.9945e-14	11015	KDEL endoplasmic reticulum protein retention receptor 3
KDM1A	1.54901	0.631348	3.69341e-05	23028	lysine demethylase 1A
KDM1B	0.545628	-0.874009	5.11687e-05	221656	lysine demethylase 1B
KDM3A	1.72904	0.789969	4.91238e-08	55818	lysine demethylase 3A
KDM5A	1.76902	0.822948	5.01096e-10	5927	lysine demethylase 5A
KDM6A	1.47086	0.556662	0.00822994	7403	lysine demethylase 6A
KDM8	0.544189	-0.87782	2.31827e-05	79831	lysine demethylase 8
KDR	0.509733	-0.972186	2.20869e-14	3791	kinase insert domain receptor
KEAP1	0.622489	-0.683879	3.06238e-06	9817	kelch like ECH associated protein 1
KEL	5.404	2.43403	7.74491e-05	3792	Kell metallo-endopeptidase (Kell blood group)
KERA	0.127896	-2.96696	8.41553e-10	11081	keratocan
KHDC4	1.81901	0.863152	8.2536e-09	22889	KH domain containing 4, pre-mRNA splicing factor
KHNYN	1.562	0.643391	0.000783539	23351	KH and NYN domain containing
KIAA0040	0.749321	-0.416345	0.00927966	9674	KIAA0040
KIAA0319L	1.44318	0.529249	0.000400396	79932	KIAA0319 like
KIAA0391	0.676094	-0.564704	0.00423298	9692	protein only RNase P catalytic subunit
KIAA0895L	0.594161	-0.751074	0.000385727	653319	KIAA0895 like
KIAA1107	1.54762	0.630054	0.000179714	284697	BTB domain containing 8
KIAA1143	1.92984	0.94848	1.99113e-09	57456	KIAA1143
KIAA2012	0.437438	-1.19285	0.000120997	100652824	KIAA2012
KIDINS220	1.44742	0.53348	2.2626e-05	57498	kinase D interacting substrate 220
KIF11	0.194003	-2.36585	2.00134e-08	3832	kinesin family member 11
KIF13B	1.91316	0.935955	4.14565e-06	23303	kinesin family member 13B
KIF14	0.0813957	-3.6189	0.000396533	9928	kinesin family member 14
KIF15	0.279274	-1.84025	4.16011e-06	56992	kinesin family member 15
KIF18B	0.111412	-3.16603	0.00346146	146909	kinesin family member 18B
KIF19	0.358028	-1.48186	0.00245828	124602	kinesin family member 19
KIF1B	1.3936	0.478821	0.00613672	23095	kinesin family member 1B
KIF20A	0.103519	-3.27203	1.30996e-09	10112	kinesin family member 20A
KIF23	0.107428	-3.21856	2.79532e-13	9493	kinesin family member 23
KIF26A	0.444006	-1.17135	0.0022179	26153	kinesin family member 26A
KIF2C	0.184134	-2.44117	0.0012293	11004	kinesin family member 2C
KIFC1	0.23533	-2.08724	0.000211299	3833	kinesin family member C1
KIFC2	2.78776	1.4791	2.66511e-05	90990	kinesin family member C2
KIFC3	0.448472	-1.15691	7.95022e-07	3801	kinesin family member C3
KIRREL1	0.568883	-0.813796	0.000526705	55243	kirre like nephrin family adhesion molecule 1
KIZ	3.17594	1.66718	1.65244e-38	55857	kizuna centrosomal protein
KLF10	1.3186	0.399002	0.00850601	7071	Kruppel like factor 10
KLF11	7.03751	2.81507	2.27009e-40	8462	Kruppel like factor 11
KLF13	0.633233	-0.659192	9.30829e-09	51621	Kruppel like factor 13
KLF15	0.396426	-1.33487	1.51041e-05	28999	Kruppel like factor 15
KLHDC1	2.05884	1.04183	4.34217e-05	122773	kelch domain containing 1
KLHDC3	0.392565	-1.349	2.59342e-29	116138	kelch domain containing 3
KLHL11	1.73794	0.797381	1.24482e-06	55175	kelch like family member 11
KLHL13	1.46819	0.554039	0.00263973	90293	kelch like family member 13
KLHL17	0.577725	-0.791545	0.003854	339451	kelch like family member 17
KLHL31	0.487589	-1.03626	2.57954e-19	401265	kelch like family member 31
KLHL38	0.424454	-1.23632	4.33105e-06	340359	kelch like family member 38
KLHL4	0.638668	-0.646863	0.00992108	56062	kelch like family member 4
KLHL41	2.82809	1.49983	6.18259e-26	10324	kelch like family member 41
KLHL8	0.695802	-0.523252	0.00135904	57563	kelch like family member 8
KLK15	0.289756	-1.78709	0.000234403	55554	kallikrein related peptidase 15
KLRG1	0.503275	-0.990581	7.09352e-05	10219	killer cell lectin like receptor G1
KMT2B	2.0448	1.03196	1.44823e-05	9757	lysine methyltransferase 2B
KMT2C	1.36125	0.444936	0.00360613	58508	lysine methyltransferase 2C
KMT2D	1.4403	0.526365	0.00637572	8085	lysine methyltransferase 2D
KNL1	0.255054	-1.97113	3.52261e-05	57082	kinetochore scaffold 1
KPNA2	0.546946	-0.870529	0.000113848	3838	karyopherin subunit alpha 2
KPNA3	1.8314	0.872948	4.103e-12	3839	karyopherin subunit alpha 3
KPNA4	1.46117	0.547121	8.02239e-06	3840	karyopherin subunit alpha 4
KPTN	0.404719	-1.30501	8.29549e-10	11133	kaptin, actin binding protein
KRCC1	1.38727	0.472244	0.000927515	51315	lysine rich coiled-coil 1
KREMEN1	1.42316	0.509095	0.00298656	83999	kringle containing transmembrane protein 1
KRT10	1.54925	0.631569	7.70835e-05	3858	keratin 10
KRT24	0.246759	-2.01882	0.000110543	192666	keratin 24
KRTCAP3	1.57477	0.655139	0.00154409	200634	keratinocyte associated protein 3
KTN1	1.8412	0.880647	9.7535e-11	3895	kinectin 1
KXD1	0.740549	-0.433333	0.00109113	79036	KxDL motif containing 1
KY	0.277434	-1.84978	0.000262851	339855	kyphoscoliosis peptidase
L2HGDH	0.548587	-0.866206	1.14772e-06	79944	L-2-hydroxyglutarate dehydrogenase
LACTB	0.650452	-0.620484	0.000758127	114294	lactamase beta
LACTB2	1.73863	0.797952	2.89206e-08	51110	lactamase beta 2
LAG3	0.192141	-2.37976	4.20999e-13	3902	lymphocyte activating 3
LAMA3	1.64138	0.714905	0.00031946	3909	laminin subunit alpha 3
LAMA4	0.335237	-1.57675	2.11642e-29	3910	laminin subunit alpha 4
LAMB1	0.386617	-1.37102	2.99443e-38	3912	laminin subunit beta 1
LAMC1	0.512985	-0.963012	2.38337e-12	3915	laminin subunit gamma 1
LAMP1	0.762572	-0.391054	0.00311155	3916	lysosomal associated membrane protein 1
LAMP2	1.39038	0.475484	0.00146134	3920	lysosomal associated membrane protein 2
LAP3	0.754029	-0.407309	0.000555549	51056	leucine aminopeptidase 3
LAPTM5	0.495337	-1.01352	5.67666e-05	7805	lysosomal protein transmembrane 5
LARP6	1.97571	0.982374	0.00142584	55323	La ribonucleoprotein 6, translational regulator
LARS2	0.649946	-0.621608	0.00327993	23395	leucyl-tRNA synthetase 2, mitochondrial
LAS1L	2.37885	1.25026	4.10933e-24	81887	LAS1 like ribosome biogenesis factor
LASP1	0.36679	-1.44697	7.27689e-15	3927	LIM and SH3 protein 1
LAX1	0.269669	-1.89074	0.00395282	54900	lymphocyte transmembrane adaptor 1
LAYN	0.47802	-1.06486	0.000279217	143903	layilin
LBH	0.439032	-1.1876	7.33345e-11	81606	LBH regulator of WNT signaling pathway
LCAT	0.564669	-0.824523	2.19946e-05	3931	lecithin-cholesterol acyltransferase
LCN2	1.76392	0.818788	0.000249871	3934	lipocalin 2
LCOR	1.76899	0.822924	9.00611e-07	84458	ligand dependent nuclear receptor corepressor
LCP1	0.543333	-0.880092	2.56666e-05	3936	lymphocyte cytosolic protein 1
LCT	0.290166	-1.78505	0.00341158	3938	lactase
LDAH	0.609665	-0.713912	9.46685e-05	60526	lipid droplet associated hydrolase
LDB1	1.82376	0.866915	2.08641e-10	8861	LIM domain binding 1
LDB2	0.541088	-0.886066	1.44739e-06	9079	LIM domain binding 2
LDHB	0.60733	-0.719448	0.000912653	3945	lactate dehydrogenase B
LDLRAD4	1.50192	0.586812	0.000762444	753	low density lipoprotein receptor class A domain containing 4
LETMD1	1.62561	0.700985	7.00497e-06	25875	LETM1 domain containing 1
LGALS12	0.0856258	-3.54581	0.00176272	85329	galectin 12
LGALS9	0.584323	-0.775161	9.61264e-05	3965	galectin 9
LGALSL	1.67733	0.746166	1.92429e-08	29094	galectin like
LGI3	0.321192	-1.63849	3.22247e-05	203190	leucine rich repeat LGI family member 3
LGI4	0.608581	-0.716479	0.00158292	163175	leucine rich repeat LGI family member 4
LGMN	0.613655	-0.704501	0.000186992	5641	legumain
LHB	0.4199	-1.25188	0.000170947	3972	luteinizing hormone subunit beta
LHFPL2	0.415	-1.26882	1.35746e-09	10184	LHFPL tetraspan subfamily member 2
LHFPL6	0.566277	-0.820421	1.3343e-05	10186	LHFPL tetraspan subfamily member 6
LHPP	0.581278	-0.782699	0.006019	64077	phospholysine phosphohistidine inorganic pyrophosphate phosphatase
LHX6	0.429452	-1.21943	1.1842e-07	26468	LIM homeobox 6
LIAS	0.743163	-0.428249	0.00449606	11019	lipoic acid synthetase
LIMA1	0.574423	-0.799816	4.40738e-09	51474	LIM domain and actin binding 1
LIMCH1	0.725367	-0.463218	0.00886235	22998	LIM and calponin homology domains 1
LIMK2	1.42884	0.514844	0.00681983	3985	LIM domain kinase 2
LIMS1	1.75654	0.812735	7.36493e-07	3987	LIM zinc finger domain containing 1
LIN54	1.82647	0.869056	5.2286e-09	132660	lin-54 DREAM MuvB core complex component
LINGO4	3.81398	1.9313	4.17764e-13	339398	leucine rich repeat and Ig domain containing 4
LIPA	0.582727	-0.779108	4.65218e-07	3988	lipase A, lysosomal acid type
LIPC	0.154642	-2.69299	0.00037917	3990	lipase C, hepatic type
LIPE	0.450137	-1.15156	9.23277e-05	3991	lipase E, hormone sensitive type
LIPG	0.298528	-1.74406	0.00379025	9388	lipase G, endothelial type
LIPT2	1.4894	0.574729	0.00542388	387787	lipoyl(octanoyl) transferase 2
LITAF	0.631371	-0.66344	0.000270743	9516	lipopolysaccharide induced TNF factor
LIX1	3.44557	1.78474	4.45516e-23	167410	limb and CNS expressed 1
LMBR1	1.62675	0.701996	4.81261e-05	64327	limb development membrane protein 1
LMBR1L	1.48537	0.570827	0.00204449	55716	limb development membrane protein 1 like
LMBRD2	1.38217	0.466934	0.00759474	92255	LMBR1 domain containing 2
LMNB1	0.38605	-1.37314	7.16044e-09	4001	lamin B1
LMNB2	0.461485	-1.11564	6.08665e-05	84823	lamin B2
LMO7	2.16959	1.11743	1.07943e-13	4008	LIM domain 7
LMOD2	1.9732	0.980537	6.45472e-08	442721	leiomodin 2
LNPK	1.38211	0.466872	0.00574429	80856	lunapark, ER junction formation factor
LONP2	0.759561	-0.396762	0.00955207	83752	lon peptidase 2, peroxisomal
LONRF3	1.92936	0.948121	2.64497e-07	79836	LON peptidase N-terminal domain and ring finger 3
LOX	0.238843	-2.06586	0.000546789	4015	lysyl oxidase
LOXL1	0.213133	-2.23017	1.43213e-11	4016	lysyl oxidase like 1
LOXL2	0.127831	-2.96769	7.50194e-51	4017	lysyl oxidase like 2
LOXL3	0.170763	-2.54993	2.78195e-20	84695	lysyl oxidase like 3
LOXL4	0.316052	-1.66177	5.54683e-05	84171	lysyl oxidase like 4
LPAR1	0.254227	-1.97581	1.71289e-09	1902	lysophosphatidic acid receptor 1
LPAR4	0.111803	-3.16097	0.000237122	2846	lysophosphatidic acid receptor 4
LPCAT3	1.75126	0.808392	4.75081e-07	10162	lysophosphatidylcholine acyltransferase 3
LPL	0.291975	-1.77608	1.05026e-11	4023	lipoprotein lipase
LPP	1.45932	0.545298	0.00156001	4026	LIM domain containing preferred translocation partner in lipoma
LPXN	0.377579	-1.40515	0.000585277	9404	leupaxin
LRAT	0.103718	-3.26926	0.00395819	9227	lecithin retinol acyltransferase
LRIF1	1.77341	0.826523	5.06087e-06	55791	ligand dependent nuclear receptor interacting factor 1
LRIG1	1.54606	0.6286	0.000220852	26018	leucine rich repeats and immunoglobulin like domains 1
LRIG2	1.35449	0.437754	0.00232362	9860	leucine rich repeats and immunoglobulin like domains 2
LRMDA	2.38445	1.25366	6.37003e-05	83938	leucine rich melanocyte differentiation associated
LRP1	0.556752	-0.844893	4.64249e-06	4035	LDL receptor related protein 1
LRP11	1.65268	0.724809	0.000709606	84918	LDL receptor related protein 11
LRP6	0.648799	-0.624155	0.000397283	4040	LDL receptor related protein 6
LRP8	2.38435	1.2536	0.00596035	7804	LDL receptor related protein 8
LRRC17	0.466256	-1.10081	3.6186e-06	10234	leucine rich repeat containing 17
LRRC32	0.580002	-0.785871	7.53893e-05	2615	leucine rich repeat containing 32
LRRC36	0.385804	-1.37406	9.49035e-06	55282	leucine rich repeat containing 36
LRRC39	1.42965	0.515663	1.48029e-05	127495	leucine rich repeat containing 39
LRRC43	3.86971	1.95222	4.27772e-09	254050	leucine rich repeat containing 43
LRRC56	2.5899	1.3729	7.45954e-09	115399	leucine rich repeat containing 56
LRRC59	0.724402	-0.465137	0.00452589	55379	leucine rich repeat containing 59
LRRC74B	12.1036	3.59736	1.68596e-16	400891	leucine rich repeat containing 74B
LRRC8C	0.654656	-0.611191	0.000100999	84230	leucine rich repeat containing 8 VRAC subunit C
LRRC8D	0.655149	-0.610105	0.00962384	55144	leucine rich repeat containing 8 VRAC subunit D
LRRD1	3.97452	1.99078	0.00159786	401387	leucine rich repeats and death domain containing 1
LRRFIP1	0.534948	-0.902528	5.02699e-09	9208	LRR binding FLII interacting protein 1
LRRFIP2	1.61496	0.691495	4.86184e-09	9209	LRR binding FLII interacting protein 2
LRRK1	1.79878	0.847016	0.000177735	79705	leucine rich repeat kinase 1
LRRK2	1.60695	0.684325	0.000134962	120892	leucine rich repeat kinase 2
LRRN1	2.73332	1.45066	1.12254e-11	57633	leucine rich repeat neuronal 1
LRRN4CL	0.548436	-0.866604	0.000572264	221091	LRRN4 C-terminal like
LSM14B	1.47265	0.558416	0.00248231	149986	LSM family member 14B
LSM2	1.43207	0.518101	0.000951936	57819	LSM2 homolog, U6 small nuclear RNA and mRNA degradation associated
LSMEM1	0.624994	-0.678087	4.09862e-06	286006	leucine rich single-pass membrane protein 1
LSMEM2	1.9238	0.94396	3.21606e-05	132228	leucine rich single-pass membrane protein 2
LTBP1	0.316773	-1.65848	8.34426e-16	4052	latent transforming growth factor beta binding protein 1
LTBP3	0.662878	-0.593185	0.00144408	4054	latent transforming growth factor beta binding protein 3
LUC7L3	1.31023	0.389822	0.00967512	51747	LUC7 like 3 pre-mRNA splicing factor
LUM	0.263579	-1.92369	1.89325e-20	4060	lumican
LURAP1L	0.353341	-1.50087	4.73834e-14	286343	leucine rich adaptor protein 1 like
LUZP1	0.59841	-0.740793	0.00231633	7798	leucine zipper protein 1
LVRN	1.97893	0.984719	0.000374487	206338	laeverin
LXN	0.518631	-0.947219	0.0010261	56925	latexin
LY6E	0.330091	-1.59906	1.99675e-15	4061	lymphocyte antigen 6 family member E
LY6G5B	2.81153	1.49135	1.02058e-17	58496	lymphocyte antigen 6 family member G5B
LYN	0.680568	-0.555189	0.00516047	4067	LYN proto-oncogene, Src family tyrosine kinase
LYRM1	0.614168	-0.703295	4.83691e-05	57149	LYR motif containing 1
LYSMD4	1.46229	0.548234	0.00264472	145748	LysM domain containing 4
LYST	2.33332	1.22239	1.10842e-14	1130	lysosomal trafficking regulator
MADD	1.4889	0.57425	0.000100337	8567	MAP kinase activating death domain
MAFF	1.8358	0.876408	0.000190475	23764	MAF bZIP transcription factor F
MAFK	2.20908	1.14344	0.00067255	7975	MAF bZIP transcription factor K
MAGED2	1.53554	0.618747	0.00128535	10916	MAGE family member D2
MAGEE2	1.53874	0.621749	0.000449427	139599	MAGE family member E2
MAGEL2	0.0825696	-3.59824	0.000270618	54551	MAGE family member L2
MAGIX	0.52787	-0.921744	8.5486e-06	79917	MAGI family member, X-linked
MAGOH	1.42555	0.511519	0.000308721	4116	mago homolog, exon junction complex subunit
MALL	0.602948	-0.729894	0.000659224	7851	mal, T cell differentiation protein like
MALSU1	0.454566	-1.13744	2.38907e-09	115416	mitochondrial assembly of ribosomal large subunit 1
MAMDC2	0.478394	-1.06373	2.90024e-05	256691	MAM domain containing 2
MAMLD1	2.55985	1.35606	4.37467e-06	10046	mastermind like domain containing 1
MAMSTR	0.374259	-1.41789	1.01883e-13	284358	MEF2 activating motif and SAP domain containing transcriptional regulator
MAN2B1	0.6732	-0.570893	6.90881e-05	4125	mannosidase alpha class 2B member 1
MANEA	0.422231	-1.2439	4.87756e-10	79694	mannosidase endo-alpha
MAP1A	0.671328	-0.57491	0.00817257	4130	microtubule associated protein 1A
MAP1B	0.551886	-0.857559	0.00241468	4131	microtubule associated protein 1B
MAP1LC3A	0.307595	-1.7009	4.66647e-18	84557	microtubule associated protein 1 light chain 3 alpha
MAP2K2	0.691163	-0.532903	0.000543342	5605	mitogen-activated protein kinase kinase 2
MAP2K6	0.346956	-1.52717	1.25428e-10	5608	mitogen-activated protein kinase kinase 6
MAP3K12	0.675677	-0.565594	0.00958337	7786	mitogen-activated protein kinase kinase kinase 12
MAP3K2	1.76857	0.822587	6.33386e-07	10746	mitogen-activated protein kinase kinase kinase 2
MAP3K20	1.60958	0.686688	8.15078e-08	51776	mitogen-activated protein kinase kinase kinase 20
MAP3K5	0.666875	-0.584512	0.00433126	4217	mitogen-activated protein kinase kinase kinase 5
MAP3K7	1.60353	0.681248	1.20518e-06	6885	mitogen-activated protein kinase kinase kinase 7
MAP3K7CL	1.91859	0.940045	0.00070193	56911	MAP3K7 C-terminal like
MAP3K8	2.50627	1.32554	0.000182791	1326	mitogen-activated protein kinase kinase kinase 8
MAP4	1.95902	0.970132	1.00215e-10	4134	microtubule associated protein 4
MAP4K3	1.6582	0.729615	3.47039e-10	8491	mitogen-activated protein kinase kinase kinase kinase 3
MAP7D2	2.94742	1.55945	0.000230298	256714	MAP7 domain containing 2
MAPK12	0.599322	-0.738597	4.06882e-08	6300	mitogen-activated protein kinase 12
MAPK6	0.752015	-0.411167	0.00477772	5597	mitogen-activated protein kinase 6
MAPK8IP1	0.495446	-1.0132	6.82036e-06	9479	mitogen-activated protein kinase 8 interacting protein 1
MAPKAPK2	0.657166	-0.60567	3.03148e-07	9261	MAPK activated protein kinase 2
MAPRE1	0.696337	-0.522143	0.000614615	22919	microtubule associated protein RP/EB family member 1
[truncated: 2,118 more rows]
