# Supplementary material for: Concurrent BMP Signaling Maintenance and TGF-β Signaling Inhibition Is a Hallmark of Natural Resistance to Muscle Atrophy in the Hibernating Bear
Source: Cells. 2021 Jul 23;10(8):1873. doi: 10.3390/cells10081873 (PMC8393865; doi:10.3390/cells10081873)
Supplement: Supplementary file 1 [file cells-10-01873-s001.zip › cells-1282632-supplementary/Supplementary Table 2.xlsx]

## Sheet: SuppTable2
Supplementary Table 2. TGF-β components		FC > |1| and padj <|0.05|
NF : not found; FC : Fold Change		FC < |1| and padj <|0.05|
W : Winter; S : Summer	Hibernating bear						Unloaded mouse
U : Unloaded; C : Control	Gene Symbol	Gene Name	FC W/S	log2FC W/S	padjusted		Gene Symbol	Gene Name	FC U/C	log2FC U/C	padjusted
Ligand (L)	TGFB1	transforming growth factor beta 1	0.392777	-1.34822	1.26619e-05		TGFB1	transforming growth factor beta 1	1.02355	0.0335771	0.891076
	TGFB2	transforming growth factor beta 2	0.96931	-0.0449697	0.82438		TGFB2	transforming growth factor beta 2	1.49661	0.581694	1.19e-06
	TGFB3	transforming growth factor beta 3	0.548678	-0.865968	1.06892e-05		TGFB3	transforming growth factor beta 3	0.667369	-0.583444	2.5e-23
	GDF1	growth differentiation factor 1	2.12704	1.08885	0.597445		NF
	NF						GDF3	growth differentiation factor 3	1.20828	0.272956	0.617542
	MSTN		0.520778	-0.94126	0.000515956		MSTN	myostatin	1.57352	0.653996	0.127376
	GDF10		0.19799	-2.3365	6.67142e-06		GDF10	growth differentiation factor 10	1.32246	0.403227	0.0974624
	GDF11		2.19764	1.13596	0.00669084		GDF11	growth differentiation factor 11	1.13643	0.184513	0.415692
	INHBB		1.84665	0.884912	8.62502e-05		INHBB	inhibin subunit beta B	1.19799	0.26061	0.238014
	INHBA		0.275557	-1.85958	1.72073e-06		INHBA	inhibin subunit beta A	0.536542	-0.898237	1.65e-05
	NF						NODAL	nodal growth differentiation factor	1.99312	0.995032	0.249438
Extracellular agonist (ECAg)	CCN2	cellular communication network factor 2	0.404	-1.30757	0.0187061		CCN2	cellular communication network factor 2	0.932942	-0.100141	0.579697
	MGP	matrix Gla protein	0.28037	-1.8346	1.80802e-24		MGP	matrix Gla protein	0.87126	-0.198826	0.633948
	THBS1	thrombospondin 1	0.479411	-1.06066	6.89882e-07		THBS1	thrombospondin 1	1.21574	0.281832	0.0817912
Extracellular antagonist (ECAn)	DCN	decorin	0.596338	-0.745798	0.000187852		DCN	decorin	1.23893	0.30909	0.00220654
	KCP	kielin cysteine rich BMP regulator	0.218757	-2.1926	3.13725e-15		KCP	kielin cysteine rich BMP regulator	0.814591	-0.295853	0.226874
	FST	follistatin	0.710752	-0.492582	0.260518		FST	follistatin	2.24668	1.1678	7.15385e-11
	FMOD	fibromodulin	0.276138	-1.85654	2.89324e-06		FMOD	fibromodulin	0.784329	-0.35047	0.0149496
	BAMBI	BMP and activin membrane bound inhibitor	0.709139	-0.495859	0.26195		BAMBI	BMP and activin membrane bound inhibitor	1.48338	0.568885	0.0447453
Receptor II (RII)	TGFBR2	transforming growth factor beta receptor 2	0.802079	-0.318184	0.0298674		TGFBR2	transforming growth factor beta receptor 2	1.08282	0.114794	0.171641
	ACVR2A	activin A receptor type 2A	1.06554	0.0915869	0.735812		ACVR2A	activin A receptor type 2A	1.06816	0.0951291	0.26396
	ACVR2B	activin A receptor type 2B	1.40272	0.488228	0.204232		ACVR2B	activin A receptor type 2B	1.80419	0.85135	9.13e-14
Receptor I (RI)	TGFBR1	transforming growth factor beta receptor 1	1.42215	0.508078	0.00216345		TGFBR1	transforming growth factor beta receptor 1	1.30387	0.382805	3.03e-07
	ACVR1B	activin A receptor type 1B	1.47277	0.558528	0.0130127		ACVR1B	activin A receptor type 1B	2.26959	1.18243	3.81e-17
	ACVR1C	activin A receptor type 1C	0.282539	-1.82348	0.0183654		ACVR1C	activin A receptor type 1C	1.11409	0.15586	0.588305
	ACVR1	activin A receptor type 1	0.925305	-0.111999	0.57064		ACVR1	activin A receptor type 1	0.883421	-0.178827	0.0957669
	ACVRL1	activin A receptor like type 1	0.951095	-0.0723385	0.680871		ACVRL1	activin A receptor like type 1	0.723	-0.467933	2.55e-07
Co-receptor/chaprone (co-R)	TGFBR3	transforming growth factor beta receptor 3	0.966932	-0.048513	0.806851		TGFBR3	transforming growth factor beta receptor 3	1.80681	0.853444	7.42e-31
	TGFBRAP1	transforming growth factor beta receptor associated protein 1	0.964717	-0.0518229	0.781386		TGFBRAP1	transforming growth factor beta receptor associated protein 1	1.13507	0.182782	0.0158962
	CD109	CD109 molecule	0.671738	-0.574029	0.00621579		CD109	CD109 molecule	1.216	0.282146	0.130415
	ENG	endoglin	0.492914	-1.02059	1.74588e-07		ENG	endoglin	0.59363	-0.752365	4.73797e-20
Intracellular actor/promotor	HGS	hepatocyte growth factor-regulated tyrosine kinase substrate	1.20767	0.272228	0.30983		HGS	hepatocyte growth factor-regulated tyrosine kinase substrate	2.1504	1.1046	8.36085e-24
	ZFYVE9	zinc finger FYVE-type containing 9	0.937404	-0.0932573	0.610109		ZFYVE9	zinc finger FYVE-type containing 9	1.22519	0.293003	6.15848e-06
	SMAD2	SMAD family member 2	0.91177	-0.133259	0.411509		SMAD2	SMAD family member 2	1.23804	0.308056	1.35e-06
	SMAD3	SMAD family member 3	0.760033	-0.395866	0.0493313		SMAD3	SMAD family member 3	0.724777	-0.46439	3.41e-06
	PPP2R2A	protein phosphatase 2 regulatory subunit Balpha	0.901879	-0.148994	0.426056		PPP2R2A	protein phosphatase 2 regulatory subunit Balpha	0.934291	-0.0980567	0.275491
	TRAP1	TNF receptor associated protein 1	0.628196	-0.670713	2.57169e-05		TRAP1	TNF receptor associated protein 1	1.10182	0.139888	0.0283159
	DAB2	DAB adaptor protein 2	0.504432	-0.987268	1.60963e-08		DAB2	DAB adaptor protein 2	1.08405	0.116431	0.362382
	SMAD4	SMAD family member 4	1.34448	0.42705	0.0014508		SMAD4	SMAD family member 4	1.10143	0.139372	0.047941
Non-canonical actor	TRAF6	TNF receptor associated factor 6	1.78313	0.834408	4.01001e-05		TRAF6	TNF receptor associated factor 6	1.09932	0.136616	0.0991105
	MAP3K7	mitogen-activated protein kinase kinase kinase 7	1.60353	0.681248	1.20518e-06		MAP3K7	mitogen-activated protein kinase kinase kinase 7	0.883954	-0.177957	0.00815054
	TRAF4	TNF receptor associated factor 4	0.467828	-1.09595	0.0006099		TRAF4	TNF receptor associated factor 4	1.15153	0.203553	0.457582
	MAP2K3	mitogen-activated protein kinase kinase 3	0.803788	-0.315114	0.0327502		MAP2K3	mitogen-activated protein kinase kinase 3	2.39975	1.26289	4.13409e-22
	TAB1	TGF-beta activated kinase 1 (MAP3K7) binding protein 1	0.881705	-0.181632	0.334587		TAB1	TGF-beta activated kinase 1 (MAP3K7) binding protein 1	0.900868	-0.150612	0.177094
	MEF2A	myocyte enhancer factor 2A	1.8934	0.920977	7.14075e-09		MEF2A	myocyte enhancer factor 2A	1.17456	0.232122	0.000687786
	MEF2B	myocyte enhancer factor 2B	2.62738	1.39362	0.118711		NF
	MEF2C	myocyte enhancer factor 2C	2.22721	1.15524	2.89098e-17		MEF2C	myocyte enhancer factor 2C	1.07637	0.10618	0.17633
	MEF2D	myocyte enhancer factor 2D	1.18756	0.248003	0.278247		MEF2D	myocyte enhancer factor 2D	1.16859	0.224771	0.00456336
	MAPK14	mitogen-activated protein kinase 14	1.00548	0.00788912	0.938654		MAPK14	mitogen-activated protein kinase 14	0.78493	-0.349365	0.000574768
Intracellular inhibitor	TOLLIP	toll interacting protein	1.00229	0.00330341	0.919362		TOLLIP	toll interacting protein	0.994671	-0.00770845	0.94503
	SIK1	salt inducible kinase 1	0.890163	-0.167859	0.558132		NF
	FKBP1A	FKBP prolyl isomerase 1A	0.674273	-0.568595	3.54744e-05		FKBP1A	FKBP prolyl isomerase 1A	0.904754	-0.144402	0.0756483
	PPM1A	protein phosphatase, Mg2+/Mn2+ dependent 1A	1.1504	0.202133	0.15696		PPM1A	protein phosphatase, Mg2+/Mn2+ dependent 1A	0.778965	-0.36037	1.31799e-14
	PPP1CA	protein phosphatase 1 catalytic subunit alpha	1.20724	0.271715	0.0851526		PPP1CA	protein phosphatase 1 catalytic subunit alpha	1.28893	0.366169	2.06241e-16
	STK17B	serine/threonine kinase 17b	1.85158	0.88876	9.43968e-07		STK17B	serine/threonine kinase 17b	1.14146	0.190886	0.124132
	VEPH1	ventricular zone expressed PH domain containing 1	0.958768	-0.060746	0.926425		NF
	MTMR4	myotubularin related protein 4	0.969099	-0.0452843	0.810821		NF
	PPP2CA	Protein Phosphatase 2 Catalytic Subunit Alpha	1.56154	0.642973	4.55488e-05		PPP2CA	Protein Phosphatase 2 Catalytic Subunit Alpha	0.844777	-0.243357	0.00291228
	EIF3I	eukaryotic translation initiation factor 3 subunit I	1.36766	0.451705	0.00166488		EIF3I	eukaryotic translation initiation factor 3 subunit I	1.10945	0.149843	0.0502983
	STRAP	serine/threonine kinase receptor associated protein	0.910881	-0.134665	0.262758		STRAP	serine/threonine kinase receptor associated protein	0.903067	-0.147095	0.00705011
	SMAD7	SMAD family member 7	1.07984	0.110815	0.583248		SMAD7	SMAD family member 7	1.0211	0.0301173	0.921641
	ERBIN	erbb2 interacting protein	1.25825	0.331415	0.0127931		ERBIN	erbb2 interacting protein	1.12635	0.171651	0.00432933
	PMEPA1	prostate transmembrane protein, androgen induced 1	0.493441	-1.01905	3.02384e-05		PMEPA1	prostate transmembrane protein, androgen induced 1	0.593778	-0.752005	2.40064e-11
	LDLRAD4	low density lipoprotein receptor class A domain containing 4	1.50192	0.586812	0.000762444		LDLRAD4	low density lipoprotein receptor class A domain containing 4	1.02055	0.0293414	0.831759
Transcriptional activator (TA)	ATF3	activating transcription factor 3	0.454822	-1.13662	0.0168632		ATF3	activating transcription factor 3	0.89439	-0.161024	0.895697
	FOS	Fos proto-oncogene, AP-1 transcription factor subunit	0.701816	-0.510834	0.200727		FOS	Fos proto-oncogene, AP-1 transcription factor subunit	0.714826	-0.484336	0.416218
	FOXO3	forkhead box O3	1.68414	0.752015	6.55921e-05		FOXO3	forkhead box O3	1.20104	0.264288	0.0368015
	FOXH1	forkhead box H1	2.28926	1.19488	0.143631		NF
	JUN	Jun proto-oncogene, AP-1 transcription factor subunit	0.587578	-0.767148	0.0977117		JUN	Jun proto-oncogene, AP-1 transcription factor subunit	0.966233	-0.0495567	0.82529
	KAT2A	lysine acetyltransferase 2A	0.801493	-0.319237	0.0542744		KAT2A	lysine acetyltransferase 2A	1.44167	0.527743	2.97e-09
	KAT2B	lysine acetyltransferase 2B	0.546701	-0.871175	1.4498e-07		KAT2B	lysine acetyltransferase 2B	1.32831	0.409593	1.8e-17
	MED15	mediator complex subunit 15	1.11526	0.157376	0.435041		MED15	mediator complex subunit 15	1.36235	0.446094	1.2e-07
	TSC22D1	TSC22 domain family member 1	0.9978	-0.00317772	0.993146		TSC22D1	TSC22 domain family member 1	1.14436	0.194538	0.0144834
	ETS1	ETS Proto-Oncogene 1, Transcription Factor	0.539289	-0.890869	9.76233e-08		ETS1	ETS Proto-Oncogene 1, Transcription Factor	0.654271	-0.61204	1.47084e-10
	SP1	Sp1 transcription factor	1.22452	0.292218	0.0522807		SP1	Sp1 transcription factor	1.1335	0.180778	0.0291216
	SP3	Sp3 transcription factor	1.69385	0.760305	1.00761e-07		SP3	Sp3 transcription factor	1.16629	0.221931	0.000378418
	EP300	E1A binding protein p300	1.17265	0.229776	0.281903		EP300	E1A binding protein p300	1.24832	0.319988	6.10434e-07
	TAZ	tafazzin	0.927913	-0.107939	0.471781		TAZ	tafazzin	0.967582	-0.0475437	0.524365
Transcriptional repressor (TR)	YY1	YY1 transcription factor	1.22469	0.29242	0.0928204		YY1	YY1 transcription factor	0.981591	-0.0268061	0.792544
	TGIF2	TGFB induced factor homeobox 2	0.68483	-0.546181	0.055377		TGIF2	TGFB induced factor homeobox 2	1.14563	0.196136	0.740829
	YAP1	Yes1 associated transcriptional regulator	1.62579	0.701144	9.52989e-06		YAP1	Yes1 associated transcriptional regulator	1.02117	0.0302266	0.789689
	SKI	SKI proto-oncogene	0.995773	-0.00611145	0.96265		SKI	SKI proto-oncogene	1.05575	0.0782681	0.454849
	SMAD7	SMAD family member 7	1.07984	0.110815	0.583248		SMAD7	SMAD family member 7	1.0211	0.0301173	0.921641
	ZNF451	zinc finger protein 451	1.30467	0.383686	0.0125871		NF
	TRIM33	tripartite motif containing 33	1.59527	0.673802	2.74494e-06		TRIM33	tripartite motif containing 33	1.16216	0.216806	0.00425065
	SIRT1	sirtuin 1	1.82095	0.864694	3.00051e-09		SIRT1	sirtuin 1	1.26643	0.340763	0.000941664
	SKIL	SKI like proto-oncogene	0.8703	-0.200416	0.503936		SKIL	SKI like proto-oncogene	0.658024	-0.603788	1.76648e-06
Target gene transcription	COL1A1	collagen type I alpha 1 chain	0.0417833	-4.58093	2.08413e-23		COL1A1	collagen type I alpha 1 chain	0.312365	-1.6787	2.95e-15
	COL1A2	collagen type I alpha 2 chain	0.0751716	-3.73367	1.11128e-23		COL1A2	collagen type I alpha 2 chain	0.444843	-1.16863	3.44352e-18
	COL14A1	collagen type XIV alpha 1 chain	0.138723	-2.84972	3.17725e-30		COL14A1	collagen type XIV alpha 1 chain	0.773893	-0.369794	0.00137198
	COL3A1	collagen type III alpha 1 chain	0.0556263	-4.16809	2.56321e-18		COL3A1	collagen type III alpha 1 chain	0.396368	-1.33509	1.1254e-27
	COL5A2	collagen type V alpha 2 chain	0.275184	-1.86153	5.30495e-25		COL5A2	collagen type V alpha 2 chain	0.599477	-0.738224	1.18647e-09
	COL6A1	collagen type VI alpha 1 chain	0.220726	-2.17967	6.58336e-50		COL6A1	collagen type VI alpha 1 chain	0.62073	-0.687962	1.13296e-12
	COL6A3	collagen type VI alpha 3 chain	0.201792	-2.30906	7.56129e-43		COL6A3	collagen type VI alpha 3 chain	0.578655	-0.789224	3.78798e-13
	MMP2	matrix metallopeptidase 2	0.328891	-1.60432	3.59562e-21		MMP2	matrix metallopeptidase 2	1.37062	0.454832	1.94472e-05
	MMP14	matrix metallopeptidase 14	0.457994	-1.1266	2.7772e-12		MMP14	matrix metallopeptidase 14	1.41613	0.501954	1.03122e-08
	MMP9	matrix metallopeptidase 9	0.944752	-0.081992	0.967256		MMP9	matrix metallopeptidase 9	0.956608	-0.0640005	0.920317
	MMP13	matrix metallopeptidase 13	2.86988	1.52099	0.457261		MMP13	matrix metallopeptidase 13	24.3522	4.60598	2.31331e-05
	FBXO32	F-box protein 32	1.18105	0.240075	0.369671		FBXO32	F-box protein 32	1.393	0.478	0.0404
	SPARC	secreted protein acidic and cysteine rich	0.1204	-3.05409	3.91742e-53		SPARC	secreted protein acidic and cysteine rich	0.526088	-0.926623	2.91357e-31
	FN1	fibronectin 1	0.279089	-1.84121	2.06256e-17		FN1	fibronectin 1	0.714161	-0.48568	3.20047e-07
	TRIM63	tripartite motif containing 63	0.90408	-0.145478	0.783593		TRIM63	tripartite motif containing 63	0.693	-0.528	0.0339
	HMGB1	high mobility group box 1	1.1419	0.191433	0.198515		HMGB1	high mobility group box 1	1.42779	0.513785	1.02577e-13
	CCN2	cellular communication network factor 2	0.404	-1.30757	0.0187061		CCN2	cellular communication network factor 2	0.932942	-0.100141	0.579697
	ATF3	activating transcription factor 3	0.454822	-1.13662	0.0168632		ATF3	activating transcription factor 3	0.89439	-0.161024	0.895697
	STK17B	serine/threonine kinase 17b	1.85158	0.88876	9.43968e-07		STK17B	serine/threonine kinase 17b	1.14146	0.190886	0.124132
	PMEPA1	prostate transmembrane protein, androgen induced 1	0.493441	-1.01905	3.02384e-05		PMEPA1	prostate transmembrane protein, androgen induced 1	0.593778	-0.752005	2.40064e-11
	TGFB1I1	transforming growth factor beta 1 induced transcript 1	0.507518	-0.978468	0.000125074		TGFB1I1	transforming growth factor beta 1 induced transcript 1	0.943281	-0.0842411	0.706317
	TIMP1	TIMP metallopeptidase inhibitor 1	0.527209	-0.923554	0.000379659		TIMP1	TIMP metallopeptidase inhibitor 1	0.223672	-2.16055	2.62345e-09
	SERPINE1	serpin family E member 1	0.696903	-0.520971	0.313324		SERPINE1	serpin family E member 1	1.04431	0.0625522	0.887917
	TSC22D1	TSC22 domain family member 1	0.9978	-0.00317772	0.993146		TSC22D1	TSC22 domain family member 1	1.14436	0.194538	0.0144834
	EDN1	endothelin 1	0.31654	-1.65954	0.0033894		EDN1	endothelin 1	0.860352	-0.217001	0.401636
	CDKN2B	cyclin dependent kinase inhibitor 2B	1.44814	0.534199	0.582465		CDKN2B	cyclin dependent kinase inhibitor 2B	0.959431	-0.0597486	0.925793
Target gene inhibition	MYOD1	myogenic differentiation 1	0.606244	-0.722029	0.174803		MYOD1	myogenic differentiation 1	0.879691	-0.184932	0.510715
	NF						MYH2	myosin heavy chain 2	0.263722	-1.92291	2.05257e-19
	NF						MYH7	myosin heavy chain 7	1.07963	0.11054	0.342829
	PPARGC1A	PPARG coactivator 1 alpha	0.94218	-0.0859254	0.972747		PPARGC1A	PPARG coactivator 1 alpha	0.204562	-2.28939	2.93216e-24
	PRKAA2	protein kinase AMP-activated catalytic subunit alpha 2	1.3837	0.468532	0.00138471		PRKAA2	protein kinase AMP-activated catalytic subunit alpha 2	1.08241	0.114254	0.0545227
	TFAM	transcription factor A, mitochondrial	1.10913	0.149423	0.522183		TFAM	transcription factor A, mitochondrial	0.660084	-0.599277	3.38076e-14
