# Supplementary material for: Concurrent BMP Signaling Maintenance and TGF-β Signaling Inhibition Is a Hallmark of Natural Resistance to Muscle Atrophy in the Hibernating Bear
Source: Cells. 2021 Jul 23;10(8):1873. doi: 10.3390/cells10081873 (PMC8393865; doi:10.3390/cells10081873)
Supplement: Supplementary file 1 [file cells-10-01873-s001.zip › cells-1282632-supplementary/Supplementary Table 3.xlsx]

## Sheet: SuppTable3
Supplementary Table 3. BMP components	FC > |1| and padj <|0.05|
NF : not found; FC : Fold Change	FC < |1| and padj <|0.05|
W : Winter; S : Summer	Hibernating bear						Unloaded mouse
U : Unloaded; C : Control	Gene Symbol	Gene Name	FC W/S	log2FC W/S	padjusted		Gene Symbol	Gene Name	FC U/C	log2FC U/C	padjusted
Ligand (L)	BMP2	bone morphogenetic protein 2	0.930922	-0.103267	0.841724		BMP2	bone morphogenetic protein 2	0.970348	-0.0434252	0.874757
	BMP4	bone morphogenetic protein 4	0.83454	-0.260947	0.40999		BMP4	bone morphogenetic protein 4	1.05715	0.0801857	0.716275
	BMP5	bone morphogenetic protein 5	0.568838	-0.81391	0.000294362		BMP5	bone morphogenetic protein 5	1.07783	0.108133	0.413417
	BMP6	bone morphogenetic protein 6	1.20506	0.269106	0.500492		BMP6	bone morphogenetic protein 6	0.874819	-0.192944	0.0523437
	BMP7	bone morphogenetic protein 7	1.03019	0.0429162	0.438814		BMP7	bone morphogenetic protein 7	1.21965	0.28647	0.635142
	NF						BMP8B	bone morphogenetic protein 8b	1.67195	0.741531	0.421845
	GDF5	growth differentiation factor 5	2.58374	1.36946	2.59952e-05		GDF5	growth differentiation factor 5	0.17636	-2.50341	1.8e-06
	NF						GDF6	growth differentiation factor 6	1.32514	0.40614	0.676296
	GDF7	growth differentiation factor 7	0.425919	-1.23135	0.288361		NF
Extracellular antagonist (ECAn)	NOG	noggin	2.81308	1.49215	0.184391		NOG	noggin	0.69151	-0.532178	0.0941279
	CHRD	chordin	0.401335	-1.31712	0.00148924		CHRD	chordin	1.00968	0.0138947	0.947585
	GREM1	gremlin 1, DAN family BMP antagonist	0.678815	-0.558909	0.132692		NF
	CCN2	cellular communication network factor 2	0.404	-1.30757	0.0187061		CCN2	cellular communication network factor 2	0.932942	-0.100141	0.579697
	NBL1	NBL1, DAN family BMP antagonist	0.860234	-0.217198	0.32369		NBL1	NBL1, DAN family BMP antagonist	1.23478	0.304252	0.0013282
	NOV	cellular communication network factor 3	0.349128	-1.51817	4.09773e-17		NF
	MGP	matrix Gla protein	0.28037	-1.8346	1.80802e-24		MGP	matrix Gla protein	0.87126	-0.198826	0.633948
	CHRDL1	chordin like 1	0.994266	-0.00829601	0.539475		CHRDL1	chordin like 1	0.761618	-0.392861	0.0277693
	BMPER	BMP binding endothelial regulator	0.335796	-1.57434	0.000483328		BMPER	BMP binding endothelial regulator	1.19458	0.256501	0.124749
	TWSG1	twisted gastrulation BMP signaling modulator 1	0.733336	-0.447455	0.00248485		TWSG1	twisted gastrulation BMP signaling modulator 1	0.814287	-0.296391	0.0019467
	BAMBI	BMP and activin membrane bound inhibitor	0.709139	-0.495859	0.26195		BAMBI	BMP and activin membrane bound inhibitor	1.48338	0.568885	0.0447453
	SOSTDC1	sclerostin domain containing 1	1.14585	0.196416	0.81805		SOSTDC1	sclerostin domain containing 1	1.48333	0.568836	0.502357
	NF						GREM2	gremlin 2, DAN family BMP antagonist	1.17821	0.236596	0.649328
Extarcellular agonist (ECAg)	KCP	kielin cysteine rich BMP regulator	0.218757	-2.1926	3.13725e-15		KCP	kielin cysteine rich BMP regulator	0.814591	-0.295853	0.226874
	MGP	matrix Gla protein	0.28037	-1.8346	1.80802e-24		MGP	matrix Gla protein	0.87126	-0.198826	0.633948
	TWSG1	twisted gastrulation BMP signaling modulator 1	0.733336	-0.447455	0.00248485		TWSG1	twisted gastrulation BMP signaling modulator 1	0.814287	-0.296391	0.0019467
	BMPER	BMP binding endothelial regulator	0.335796	-1.57434	0.000483328		BMPER	BMP binding endothelial regulator	1.19458	0.256501	0.124749
Receptor II (RII)	BMPR2	bone morphogenetic protein receptor type 2	1.1042	0.142996	0.414154		BMPR2	bone morphogenetic protein receptor type 2	0.946067	-0.0799857	0.221636
	ACVR2A	activin A receptor type 2A	1.06554	0.0915869	0.735812		ACVR2A	activin A receptor type 2A	1.06816	0.0951291	0.26396
	ACVR2B	activin A receptor type 2B	1.40272	0.488228	0.204232		ACVR2B	activin A receptor type 2B	1.80419	0.85135	9.13e-14
Receptor I (RI)	BMPR1A	bone morphogenetic protein receptor type 1A	0.893085	-0.163131	0.436025		BMPR1A	bone morphogenetic protein receptor type 1A	1.03865	0.0547047	0.516126
	BMPR1B	bone morphogenetic protein receptor type 1B	1.3653	0.449215	0.0470277		BMPR1B	bone morphogenetic protein receptor type 1B	0.662022	-0.59505	0.000918823
	ACVRL1	activin A receptor like type 1	0.951095	-0.0723385	0.680871		ACVRL1	activin A receptor like type 1	0.723	-0.467933	2.55e-07
	ACVR1	activin A receptor type 1	0.925305	-0.111999	0.57064		ACVR1	activin A receptor type 1	0.883421	-0.178827	0.0957669
Co-receptor/chaprone (co-R)	HJV	hemojuvelin BMP co-receptor	0.862066	-0.214129	0.245093		HJV	hemojuvelin BMP co-receptor	0.804345	-0.314113	7.54e-05
	TGFBR3	transforming growth factor beta receptor 3	0.966932	-0.048513	0.806851		TGFBR3	transforming growth factor beta receptor 3	1.80681	0.853444	7.42e-31
	MUSK	muscle associated receptor tyrosine kinase	2.38724	1.25534	1.18686e-09		MUSK	muscle associated receptor tyrosine kinase	1.00253	0.00364746	0.984728
	RGMA	repulsive guidance molecule BMP co-receptor a	0.787966	-0.343795	0.330612		RGMA	repulsive guidance molecule BMP co-receptor a	1.538	0.62106	2.99e-08
	ENG	endoglin	0.492914	-1.02059	1.74588e-07		ENG	endoglin	0.59363	-0.752365	4.73797e-20
	ROR2	receptor tyrosine kinase like orphan receptor 2	0.359638	-1.47538	0.00352823		ROR2	receptor tyrosine kinase like orphan receptor 2	1.02082	0.0297241	0.949586
	RGMB	repulsive guidance molecule BMP co-receptor b	0.537936	-0.894493	5.11912e-11		RGMB	repulsive guidance molecule BMP co-receptor b	1.0008	0.00115175	0.991235
Intracellular actor/promotor	ZFYVE16	zinc finger FYVE-type containing 16	1.07995	0.110961	0.642252		ZFYVE16	zinc finger FYVE-type containing 16	0.730978	-0.4521	3.15599e-10
	SMAD1	SMAD family member 1	1.98711	0.990674	5.31986e-13		SMAD1	SMAD family member 1	1.50091	0.585837	9.12e-12
	SMAD4	SMAD family member 4	1.34448	0.42705	0.0014508		SMAD4	SMAD family member 4	1.10143	0.139372	0.047941
	SMAD5	SMAD family member 5	1.30279	0.381604	0.00332974		SMAD5	SMAD family member 5	1.05835	0.0818111	0.522524
	SMAD9	SMAD family member 9	0.507039	-0.979833	0.0122727		SMAD9	SMAD family member 9	0.855208	-0.225653	0.602375
Non-canonical actor	TRAF6	TNF receptor associated factor 6	1.78313	0.834408	4.01001e-05		TRAF6	TNF receptor associated factor 6	1.09932	0.136616	0.0991105
	MAP3K7	mitogen-activated protein kinase kinase kinase 7	1.60353	0.681248	1.20518e-06		MAP3K7	mitogen-activated protein kinase kinase kinase 7	0.883954	-0.177957	0.00815054
	TRAF4	TNF receptor associated factor 4	0.467828	-1.09595	0.0006099		TRAF4	TNF receptor associated factor 4	1.15153	0.203553	0.457582
	MAP2K3	mitogen-activated protein kinase kinase 3	0.803788	-0.315114	0.0327502		MAP2K3	mitogen-activated protein kinase kinase 3	2.39975	1.26289	4.13409e-22
	TAB1	TGF-beta activated kinase 1 (MAP3K7) binding protein 1	0.881705	-0.181632	0.334587		TAB1	TGF-beta activated kinase 1 (MAP3K7) binding protein 1	0.900868	-0.150612	0.177094
	MEF2A	myocyte enhancer factor 2A	1.8934	0.920977	7.14075e-09		MEF2A	myocyte enhancer factor 2A	1.17456	0.232122	0.000687786
	MEF2B	myocyte enhancer factor 2B	2.62738	1.39362	0.118711		NF
	MEF2C	myocyte enhancer factor 2C	2.22721	1.15524	2.89098e-17		MEF2C	myocyte enhancer factor 2C	1.07637	0.10618	0.17633
	MEF2D	myocyte enhancer factor 2D	1.18756	0.248003	0.278247		MEF2D	myocyte enhancer factor 2D	1.16859	0.224771	0.00456336
	MAPK14	mitogen-activated protein kinase 14	1.00548	0.00788912	0.938654		MAPK14	mitogen-activated protein kinase 14	0.78493	-0.349365	0.000574768
Intracellular inhibitor	SMAD6	SMAD family member 6	0.661993	-0.595112	0.275977		SMAD6	SMAD family member 6	1.04556	0.0642708	0.788638
	SMAD7	SMAD family member 7	1.07984	0.110815	0.583248		SMAD7	SMAD family member 7	1.0211	0.0301173	0.921641
	FKBP1A	FKBP prolyl isomerase 1A	0.674273	-0.568595	3.54744e-05		FKBP1A	FKBP prolyl isomerase 1A	0.904754	-0.144402	0.0756483
	MTMR4	myotubularin related protein 4	0.969099	-0.0452843	0.810821		MTMR4	myotubularin related protein 4	1.04885	0.0688018	0.520763
	CTDNEP1	CTD nuclear envelope phosphatase 1	0.699668	-0.515257	0.000499314		CTDNEP1	CTD nuclear envelope phosphatase 1	0.849895	-0.234643	0.00558435
	PPM1H	protein phosphatase, Mg2+/Mn2+ dependent 1H	0.618212	-0.693827	0.000891674		PPM1H	protein phosphatase, Mg2+/Mn2+ dependent 1H	0.995969	-0.00582688	0.982336
	PDP1	pyruvate dehyrogenase phosphatase catalytic subunit 1	0.650739	-0.619848	0.00148646		PDP1	pyruvate dehyrogenase phosphatase catalytic subunit 1	1.67889	0.747512	9.53692e-09
Transcriptional repressor (TR)	SMAD6	SMAD family member 6	0.661993	-0.595112	0.275977		SMAD6	SMAD family member 6	1.04556	0.0642708	0.788638
	SMAD7	SMAD family member 7	1.07984	0.110815	0.583248		SMAD7	SMAD family member 7	1.0211	0.0301173	0.921641
	SKI	SKI proto-oncogene	0.995773	-0.00611145	0.96265		SKI	SKI proto-oncogene	1.05575	0.0782681	0.454849
	TOB1	transducer of ERBB2, 1	0.784231	-0.350649	0.0174691		TOB1	transducer of ERBB2, 1	1.12206	0.166145	0.0375469
Transcriptional activator (TA)	HOXC8	homeobox C8	2.4597	1.29848	4.26886e-06		HOXC8	homeobox C8	1.35299	0.436146	0.109589
	RUNX2	RUNX family transcription factor 2	0.670477	-0.576739	0.173038		RUNX2	RUNX family transcription factor 2	1.3523	0.435411	0.104184
	TAZ	tafazzin	0.927913	-0.107939	0.471781		TAZ	tafazzin	0.967582	-0.0475437	0.524365
	YAP1	Yes1 associated transcriptional regulator	1.62579	0.701144	9.52989e-06		YAP1	Yes1 associated transcriptional regulator	1.02117	0.0302266	0.789689
	ZCCHC12	zinc finger CCHC-type containing 12	2.20458	1.1405	0.00195292		NF
	KAT2A	lysine acetyltransferase 2A	0.801493	-0.319237	0.0542744		KAT2A	lysine acetyltransferase 2A	1.44167	0.527743	2.97e-09
	ZNF423	zinc finger protein 423	0.804785	-0.313325	0.101441		NF
Target genes	ID1	inhibitor of DNA binding 1, HLH protein	0.309559	-1.69171	4.68132e-07		ID1	inhibitor of DNA binding 1, HLH protein	0.961329	-0.0568983	0.927184
	ID2	inhibitor of DNA binding 2	0.649227	-0.623206	0.0158199		ID2	inhibitor of DNA binding 2	1.15301	0.205402	0.323153
	ID3	inhibitor of DNA binding 3, HLH protein	0.470308	-1.08832	0.000521476		ID3	inhibitor of DNA binding 3, HLH protein	1.26709	0.341514	0.392639
	ID4	inhibitor of DNA binding 4, HLH protein	1.06118	0.0856722	0.873619		ID4	inhibitor of DNA binding 4, HLH protein	0.936565	-0.0945489	0.808656
	BCL2	BCL2 apoptosis regulator	1.39888	0.484273	0.00414947		BCL2	BCL2 apoptosis regulator	0.931382	-0.102555	0.510936
	MSX1	msh homeobox 1	0.308862	-1.69497	0.000251906		MSX1	msh homeobox 1	0.910815	-0.134769	0.692348
	RGS4	regulator of G protein signaling 4	1.7174	0.780223	0.00134211		RGS4	regulator of G protein signaling 4	0.983837	-0.0235087	0.901778
	BAMBI	BMP and activin membrane bound inhibitor	0.709139	-0.495859	0.26195		BAMBI	BMP and activin membrane bound inhibitor	1.48338	0.568885	0.0447453
	KLF10	Kruppel like factor 10	1.3186	0.399002	0.00850601		KLF10	Kruppel like factor 10	0.827026	-0.273995	0.0723559
	RUNX2	RUNX family transcription factor 2	0.670477	-0.576739	0.173038		RUNX2	RUNX family transcription factor 2	1.3523	0.435411	0.104184
Target genes inhibition	FBXO30	F-box protein 30	0.941523	-0.0869325	0.796254		FBXO30	F-box protein 30	0.818867	-0.288299	0.00385679
	ADAMTS4	ADAM metallopeptidase with thrombospondin type 1 motif 4	0.327675	-1.60966	1.35379e-05		ADAMTS4	ADAM metallopeptidase with thrombospondin type 1 motif 4	0.612379	-0.707503	0.0421276
	MYOG	myogenin	0.862667	-0.213125	0.541151		MYOG	myogenin	0.823644	-0.279907	0.358564
	HDAC4	histone deacetylase 4	0.883408	-0.178849	0.438346		HDAC4	histone deacetylase 4	1.78174	0.833286	3.33235e-30
	MYF5	myogenic factor 5	0.245402	-2.02678	3.70651e-11		MYF5	myogenic factor 5	1.27008	0.344914	0.208145
	MYOD1	myogenic differentiation 1	0.606244	-0.722029	0.174803		MYOD1	myogenic differentiation 1	0.879691	-0.184932	0.510715
