# Supplementary material for: Concurrent BMP Signaling Maintenance and TGF-β Signaling Inhibition Is a Hallmark of Natural Resistance to Muscle Atrophy in the Hibernating Bear
Source: Cells. 2021 Jul 23;10(8):1873. doi: 10.3390/cells10081873 (PMC8393865; doi:10.3390/cells10081873)
Supplement: Supplementary file 1 [file cells-10-01873-s001.zip › cells-1282632-supplementary/Supplementary Table 4.xlsx]

## Sheet: SuppTable4
Supplementary Table 4. TGF-β and BMP UPS regulators				FC > |1| and padj <|0.05|
FC : Fold Change				FC < |1| and padj <|0.05|
W : Winter; S : Summer	Hibernating bear						Unloaded mouse
U : Unloaded; C : Control	Gene Symbol	Gene Name	FC W/S	log2FC W/S	padjusted		Gene Symbol	Gene Name	FC U/C	log2FC U/C	padjusted
BMP regulator	NEDD4	NEDD4 E3 ubiquitin protein ligase	1.6258	0.701153	0.00464202		NEDD4	NEDD4 E3 ubiquitin protein ligase	1.276	0.352	2.85e-10
	FBXO30	F-box protein 30	0.941523	-0.0869325	0.796254		FBXO30	F-box protein 30	0.818867	-0.288299	0.00385679
TGF/BMP regulator	TRAF6	TNF receptor associated factor 6	1.78313	0.834408	4.01001e-05		TRAF6	TNF receptor associated factor 6	1.09932	0.136616	0.0991105
	SMURF1	SMAD specific E3 ubiquitin protein ligase 1	1.63525	0.709508	3.91144e-05		SMURF1	SMAD specific E3 ubiquitin protein ligase 1	0.927759	-0.108178	0.170212
	TRIM33	tripartite motif containing 33	1.59527	0.673802	2.74494e-06		TRIM33	tripartite motif containing 33	1.16216	0.216806	0.00425065
	RNF111	ring finger protein 111	1.38553	0.470434	0.00525047		RNF111	ring finger protein 111	0.982463	-0.025525	0.806884
	USP4	ubiquitin specific peptidase 4	1.36877	0.452877	0.00093426		USP4	ubiquitin specific peptidase 4	1.28554	0.362369	5.98e-13
	TNFAIP3	TNF alpha induced protein 3	1.02976	0.0423026	0.920561		TNFAIP3	TNF alpha induced protein 3	1.2988	0.377184	0.0864709
	USP9X	ubiquitin specific peptidase 9 X-linked	0.872939	-0.196047	0.136784		USP9X	ubiquitin specific peptidase 9 X-linked	0.928635	-0.106817	0.0668501
	COPS5	COP9 signalosome subunit 5	0.833687	-0.262422	0.0548782		COPS5	COP9 signalosome subunit 5	1.10355	0.142146	0.0235116
	USP18	ubiquitin specific peptidase 18	0.668861	-0.580221	0.0365888		USP18	ubiquitin specific peptidase 18	0.745292	-0.424123	0.173959
	STUB1	STIP1 homology and U-box containing protein 1	0.664577	-0.589491	0.000469409		STUB1	STIP1 homology and U-box containing protein 1	0.805563	-0.311931	6.36e-06
	USP15	ubiquitin specific peptidase 15	0.519769	-0.944058	2.06761e-07		USP15	ubiquitin specific peptidase 15	1.05835	0.0818204	0.191322
TGF regulator	CUL1	cullin 1	1.85265	0.889593	3.05725e-08		CUL1	cullin 1	1.16364	0.218643	0.00207336
	UCHL5	ubiquitin C-terminal hydrolase L5	1.78411	0.835202	1.68526e-09		UCHL5	ubiquitin C-terminal hydrolase L5	1.2996	0.378068	6.30449e-05
	USP11	ubiquitin specific peptidase 11	1.77244	0.825735	4.76831e-11		USP11	ubiquitin specific peptidase 11	1.21042	0.275507	0.0501712
	NEDD4L	NEDD4 like E3 ubiquitin protein ligase	1.69116	0.75801	4.0371e-08		NEDD4L	NEDD4 like E3 ubiquitin protein ligase	2.38285	1.25269	5.15e-50
	CYLD	CYLD lysine 63 deubiquitinase	1.46258	0.548517	6.82779e-06		CYLD	CYLD lysine 63 deubiquitinase	1.19092	0.252081	0.00064054
	ITCH	itchy E3 ubiquitin protein ligase	1.31083	0.390485	0.00275747		ITCH	itchy E3 ubiquitin protein ligase	1.10453	0.143434	0.066261
	PJA1	praja ring finger ubiquitin ligase 1	1.22286	0.290264	0.0947176		PJA1	praja ring finger ubiquitin ligase 1	0.894229	-0.161283	0.131808
	WWP2	WW domain containing E3 ubiquitin protein ligase 2	1.20123	0.264517	0.186276		WWP2	WW domain containing E3 ubiquitin protein ligase 2	1.01689	0.0241582	0.819671
	RLIM	ring finger protein, LIM domain interacting	1.19093	0.252087	0.0762833		RLIM	ring finger protein, LIM domain interacting	1.06055	0.0848185	0.452407
	TTC3	tetratricopeptide repeat domain 3	1.18318	0.242668	0.106758		TTC3	tetratricopeptide repeat domain 3	1.06963	0.0971175	0.180008
	FBXO32	F-box protein 32	1.18105	0.240075	0.369671		FBXO32	F-box protein 32	1.393	0.478	0.0404
	OTUB1	OTU deubiquitinase, ubiquitin aldehyde binding 1	1.07696	0.106969	0.552576		OTUB1	OTU deubiquitinase, ubiquitin aldehyde binding 1	0.94724	-0.0781983	0.51411
	SMURF2	SMAD specific E3 ubiquitin protein ligase 2	0.954037	-0.0678828	0.782996		SMURF2	SMAD specific E3 ubiquitin protein ligase 2	0.814371	-0.296241	7.29e-06
	CBLB	Cbl proto-oncogene B	0.928389	-0.107199	0.783689		CBLB	Cbl proto-oncogene B	1.50152	0.586425	1.64567e-05
	TRIM63	tripartite motif containing 63	0.90408	-0.145478	0.783593		TRIM63	tripartite motif containing 63	0.693	-0.528	0.0339
	WWP1	WW domain containing E3 ubiquitin protein ligase 1	0.555215	-0.848882	4.06955e-07		WWP1	WW domain containing E3 ubiquitin protein ligase 1	1.1023	0.140516	0.0888975
	TRIM62	tripartite motif containing 62	0.494309	-1.01651	0.00367938		TRIM62	tripartite motif containing 62	1.97421	0.981274	0.0177057
	TRAF4	TNF receptor associated factor 4	0.467828	-1.09595	0.0006099		TRAF4	TNF receptor associated factor 4	1.15153	0.203553	0.457582
