# Supplementary material for: Concurrent BMP Signaling Maintenance and TGF-β Signaling Inhibition Is a Hallmark of Natural Resistance to Muscle Atrophy in the Hibernating Bear
Source: Cells. 2021 Jul 23;10(8):1873. doi: 10.3390/cells10081873 (PMC8393865; doi:10.3390/cells10081873)
Supplement: Supplementary file 1 [file cells-10-01873-s001.zip › cells-1282632-supplementary/Supplementary Table 5.xlsx]

## Sheet: Atrogenes Up
Supplementary Table 5-1. Atrogenes commonly upregulated in catabolic condition					FC > |1| and padj <|0.05|
NF : not found; FC : Fold Change					FC < |1| and padj <|0.05|
W : Winter; S : Summer	Hibernating bear					Unloaded mice
U : Unloaded; C : Control	Gene Symbol	Gene Name	FC W/S	log2FC W/S	padjusted	Gene Symbol	Gene Name	FC U/C	log2FC U/C	padjusted
Autophagy	NF					CTSL	cathepsin L	1.20417	0.268044	0.0731066
	CTSV	cathepsin V	0.987899	-0.017565	0.957517	NF
	BNIP3	BCL2 interacting protein 3	1.45854	0.544526	0.000188139	BNIP3	BCL2 interacting protein 3	0.989275	-0.0155563	0.930818
	DEPP1	DEPP1 autophagy regulator	1.47844	0.564079	0.106037	DEPP1	DEPP1 autophagy regulator	1.95403	0.966451	0.00399171
	RETREG1	reticulophagy regulator 1	1.39203	0.477186	0.0232233	RETREG1	reticulophagy regulator 1	0.738105	-0.438102	0.00168104
	SQSTM1	sequestosome 1	0.945712	-0.0805279	0.671629	SQSTM1	sequestosome 1	1.4873	0.572693	5.46e-09
	GABARAPL1	GABA type A receptor associated protein like 1	1.3559	0.439254	0.00399919	GABARAPL1	GABA type A receptor associated protein like 1	0.540802	-0.886828	1.09e-11
	MAP1LC3A	microtubule associated protein 1 light chain 3 alpha	0.307595	-1.7009	4.66647e-18	MAP1LC3A	microtubule associated protein 1 light chain 3 alpha	1.41296	0.498725	1.26e-07
	MAP1LC3B	microtubule associated protein 1 light chain 3 beta	1.08091	0.112252	0.359088	MAP1LC3B	microtubule associated protein 1 light chain 3 beta	1.13093	0.177505	0.0302746
Calpain	CAPN1	calpain 1	0.788144	-0.343468	0.0389898	CAPN1	calpain 1	1.22673	0.294819	6.53e-08
	CAPN2	calpain 2	0.873802	-0.194622	0.318694	CAPN2	calpain 2	0.985166	-0.0215616	0.837437
Transcription and translation related genes	ATF4	activating transcription factor 4	1.51794	0.602114	6.39305e-08	ATF4	activating transcription factor 4	0.871816	-0.197904	0.0105152
	EIF4A2	eukaryotic translation initiation factor 4A2	0.867795	-0.204573	0.238886	EIF4A2	eukaryotic translation initiation factor 4A2	0.744098	-0.426436	1.88e-08
	EIF4EBP1	eukaryotic translation initiation factor 4E binding protein 1	0.589284	-0.762965	3.17277e-05	EIF4EBP1	eukaryotic translation initiation factor 4E binding protein 1	1.86078	0.895904	7.05e-08
	EIF4G3	eukaryotic translation initiation factor 4 gamma 3	1.26742	0.341898	0.170344	EIF4G3	eukaryotic translation initiation factor 4 gamma 3	1.8076	0.854079	3.68e-18
	EZH1	enhancer of zeste 1 polycomb repressive complex 2 subunit	1.37539	0.45984	0.00270488	EZH1	enhancer of zeste 1 polycomb repressive complex 2 subunit	1.61781	0.694039	8.87e-18
	FOXO1	forkhead box O1	1.09827	0.135226	0.455347	FOXO1	forkhead box O1	0.931217	-0.102811	0.768661
	GADD45A	growth arrest and DNA damage inducible alpha	2.12448	1.08711	3.94699e-11	GADD45A	growth arrest and DNA damage inducible alpha	1.99788	0.998472	4.56e-13
	HDAC9	histone deacetylase 9	1.9236	0.943811	2.95595e-08	HDAC9	histone deacetylase 9	2.0026	1.00188	4.04e-30
	PPP1R15A	protein phosphatase 1 regulatory subunit 15A	0.390519	-1.35654	0.108818	PPP1R15A	protein phosphatase 1 regulatory subunit 15A	0.87248	-0.196806	0.304815
	NCL	nucleolin	1.8167	0.861319	7.63315e-11	NCL	nucleolin	1.17829	0.236696	0.00569664
	NOL7	nucleolar protein 7	1.39991	0.485335	0.00103821	NOL7	nucleolar protein 7	1.11193	0.153072	0.0223072
	RPL12	ribosomal protein L12	2.285	1.1922	1.77939e-06	RPL12	ribosomal protein L12	1.21351	0.279189	1.92e-05
	RUNX1	RUNX family transcription factor 1	1.07325	0.101991	0.773214	RUNX1	RUNX family transcription factor 1	1.18914	0.249916	0.189139
	TSR1	TSR1 ribosome maturation factor	1.10677	0.146351	0.438721	TSR1	TSR1 ribosome maturation factor	1.12031	0.163898	0.085796
	FOXO3	forkhead box O3	1.68414	0.752015	6.55921e-05	FOXO3	forkhead box O3	1.20104	0.264288	0.0368015
Energy metabolism and mitochondria homeostasis	AMPD3	adenosine monophosphate deaminase 3	0.746199	-0.422367	0.0537253	AMPD3	adenosine monophosphate deaminase 3	1.32224	0.402981	0.001085
	LPIN1	lipin 1	1.25358	0.326051	0.133064	LPIN1	lipin 1	0.574888	-0.798647	1.12e-19
	PBDC1	polysaccharide biosynthesis domain containing 1	1.29859	0.376947	0.0301894	PBDC1	polysaccharide biosynthesis domain containing 1	0.736529	-0.441186	0.00200638
Signal transduction	CDS2	CDP-diacylglycerol synthase 2	1.13587	0.183797	0.188214	CDS2	CDP-diacylglycerol synthase 2	1.11923	0.162505	0.00510763
	CHRNA1	cholinergic receptor nicotinic alpha 1 subunit	0.859882	-0.21779	0.152719	CHRNA1	cholinergic receptor nicotinic alpha 1 subunit	0.898158	-0.15496	0.352599
	CSNK2A2	casein kinase 2 alpha 2	2.23954	1.1632	2.5411e-13	CSNK2A2	casein kinase 2 alpha 2	0.994277	-0.00828084	0.96463
	NFE2L2	nuclear factor, erythroid 2 like 2	0.91451	-0.128929	0.472545	NFE2L2	nuclear factor, erythroid 2 like 2	0.950873	-0.0726751	0.590047
	NLE1	notchless homolog 1	1.86268	0.897377	0.00349501	NLE1	notchless homolog 1	1.23029	0.299004	0.106559
	NF					STAT5B	Signal Transducer And Activator Of Transcription 5B	1.3969	0.482229	6.32e-06
	CDKN1A	cyclin dependent kinase inhibitor 1A	1.68975	0.756811	0.00801977	CDKN1A	cyclin dependent kinase inhibitor 1A	0.906207	-0.142088	0.798269
	CREBRF	CREB3 regulatory factor	1.67436	0.743611	0.000104454	CREBRF	CREB3 regulatory factor	1.39521	0.480482	1.06e-05
	DERA	deoxyribose-phosphate aldolase	0.483356	-1.04884	0.000109928	DERA	deoxyribose-phosphate aldolase	0.676822	-0.563151	0.000213281
	FAM214A	family with sequence similarity 214 member A	1.49479	0.579945	0.00207446	FAM214A	family with sequence similarity 214 member A	2.62252	1.39096	2.94e-08
	GOLGA5	golgin A5	1.09323	0.128591	0.482314	GOLGA5	golgin A5	1.19468	0.256623	0.00691434
	GPNMB	glycoprotein nmb	0.518109	-0.948671	0.000475871	GPNMB	glycoprotein nmb	1.07894	0.109611	0.84645
	IFRD1	interferon related developmental regulator 1	1.46235	0.548288	0.034276	IFRD1	interferon related developmental regulator 1	0.666095	-0.5862	3.1e-05
	KCTD9	potassium channel tetramerization domain containing 9	0.826994	-0.274051	0.0654104	KCTD9	potassium channel tetramerization domain containing 9	0.939451	-0.0901096	0.347276
	LIFR	LIF receptor subunit alpha	1.18877	0.249473	0.116906	LIFR	LIF receptor subunit alpha	0.951576	-0.0716092	0.334893
	NF					MAX	MYC associated factor X	1.11817	0.161136	0.157979
	NAA25	N-alpha-acetyltransferase 25, NatB auxiliary subunit	1.35574	0.439083	0.01523	NAA25	N-alpha-acetyltransferase 25, NatB auxiliary subunit	0.909334	-0.137117	0.0602742
	OSER1	oxidative stress responsive serine rich 1	1.24231	0.313026	0.0720466	OSER1	oxidative stress responsive serine rich 1	1.32579	0.406856	1.36e-05
	SAT1	spermidine/spermine N1-acetyltransferase 1	0.433326	-1.20647	1.18187e-08	SAT1	spermidine/spermine N1-acetyltransferase 1	0.762308	-0.391554	0.0131268
	SLC35F5	solute carrier family 35 member F5	1.16471	0.219968	0.157033	SLC35F5	solute carrier family 35 member F5	0.690977	-0.53329	4.38e-06
	SLC7A8	solute carrier family 7 member 8	0.405737	-1.30138	3.08114e-13	SLC7A8	solute carrier family 7 member 8	1.13935	0.188211	0.484964
	TAZ	tafazzin	0.927913	-0.107939	0.471781	TAZ	tafazzin	0.967582	-0.0475437	0.524365
	TXNL1	thioredoxin like 1	1.02342	0.0334024	0.853102	TXNL1	thioredoxin like 1	0.93161	-0.102202	0.215468
UPS Ubiquitin	RPS27A	ribosomal protein S27a	2.28883	1.19461	6.65196e-16	RPS27A	ribosomal protein S27a	1.124	0.169	0.00649
	UBA52	ubiquitin A-52 residue ribosomal protein fusion product 1	3.0915	1.62831	1.22959e-29	UBA52	ubiquitin A-52 residue ribosomal protein fusion product 1	0.908	-0.139	0.0428
	NF					UBB	ubiquitin B	1.195	0.257	0.000507
	UBC	ubiquitin C	0.656228	-0.60773	0.0386375	UBC	ubiquitin C	0.81	-0.303	0.0506
Proteasome	PSMA1	proteasome 20S subunit alpha 1	1.02494	0.0355461	0.855145	PSMA1	proteasome 20S subunit alpha 1	0.692	-0.531	2.63e-19
	PSMA2	proteasome 20S subunit alpha 2	1.04228	0.0597444	0.71252	PSMA2	proteasome 20S subunit alpha 2	0.895	-0.16	0.0236
	PSMA3	proteasome 20S subunit alpha 3	1.56031	0.641837	2.47524e-08	PSMA3	proteasome 20S subunit alpha 3	1.016	0.023	0.792
	PSMA4	proteasome 20S subunit alpha 4	1.24381	0.314769	0.0124837	PSMA4	proteasome 20S subunit alpha 4	0.894	-0.162	0.0179
	PSMA5	proteasome 20S subunit alpha 5	0.920346	-0.119751	0.495966	PSMA5	proteasome 20S subunit alpha 5	0.828	-0.272	5.99e-05
	PSMA6	proteasome 20S subunit alpha 6	1.10427	0.143091	0.331084	PSMA6	proteasome 20S subunit alpha 6	1.069	0.096	0.265
	PSMA7	proteasome 20S subunit alpha 7	1.54992	0.632196	0.000552111	PSMA7	proteasome 20S subunit alpha 7	1.207	0.271	0.00214
	PSMB1	proteasome 20S subunit beta 1	1.05708	0.0800912	0.614701	PSMB1	proteasome 20S subunit beta 1	1.101	0.138	0.05
	PSMB2	proteasome 20S subunit beta 2	0.877735	-0.188142	0.281429	PSMB2	proteasome 20S subunit beta 2	0.946	-0.08	0.353
	PSMB3	proteasome 20S subunit beta 3	1.3398	0.422017	0.0102184	PSMB3	proteasome 20S subunit beta 3	0.949	-0.075	0.434
	PSMB4	proteasome 20S subunit beta 4	1.24044	0.310849	0.0816064	PSMB4	proteasome 20S subunit beta 4	1.1	0.137	0.155
	ZFAND5	zinc finger AN1-type containing 5	0.740139	-0.434131	0.0141842	ZFAND5	zinc finger AN1-type containing 5	0.932789	-0.100377	0.325194
E3 Ligases	FBXO21	F-box protein 21	1.1848	0.244646	0.0611738	FBXO21	F-box protein 21	1.219	0.286	0.00493
	FBXO30	F-box protein 30	0.941523	-0.0869325	0.796254	FBXO30	F-box protein 30	0.819	-0.288	0.00386
	FBXO31	F-box protein 31	1.15505	0.207956	0.2436	FBXO31	F-box protein 31	1.6	0.678	2.54e-10
	FBXO32	F-box protein 32	1.18105	0.240075	0.369671	FBXO32	F-box protein 32	1.393	0.478	0.0404
	HECTD1	HECT domain E3 ubiquitin protein ligase 1	1.39255	0.477725	0.00221804	HECTD1	HECT domain E3 ubiquitin protein ligase 1	1.247	0.319	1.69e-05
	NEDD4	NEDD4 E3 ubiquitin protein ligase	1.6258	0.701153	0.00464202	NEDD4	NEDD4 E3 ubiquitin protein ligase	1.276	0.352	2.85e-10
	MDM2	MDM2 proto-oncogene	1.10294	0.141348	0.497001	MDM2	MDM2 proto-oncogene	1.054	0.076	0.37
	RANBP9	RAN binding protein 9	1.36179	0.4455	0.000720882	RANBP9	RAN binding protein 9	1.122	0.165	0.15
	TRIM63	tripartite motif containing 63	0.90408	-0.145478	0.783593	TRIM63	tripartite motif containing 63	0.693	-0.528	0.0339
E2 enzymes	UBE2B	ubiquitin conjugating enzyme E2 B	1.1741	0.231551	0.149603	UBE2B	ubiquitin conjugating enzyme E2 B	0.815	-0.296	2.9e-06
	UBE2G1	ubiquitin conjugating enzyme E2 G1	1.3093	0.388791	0.000625626	UBE2G1	ubiquitin conjugating enzyme E2 G1	1.013	0.019	0.879
	UBE2J1	ubiquitin conjugating enzyme E2 J1	0.989998	-0.0145031	0.960718	UBE2J1	ubiquitin conjugating enzyme E2 J1	1.155	0.207	0.0116
DUB	USP14	ubiquitin specific peptidase 14	0.986595	-0.0194707	0.896907	USP14	ubiquitin specific peptidase 14	0.964	-0.053	0.611
	USP19	ubiquitin specific peptidase 19	1.25567	0.328452	0.086096	USP19	ubiquitin specific peptidase 19	1.078	0.109	0.114
	MINDY3	MINDY lysine 48 deubiquitinase 3	0.935956	-0.0954873	0.635491	MINDY3	MINDY lysine 48 deubiquitinase 3	1.141	0.191	0.104

## Sheet: Atrogenes down 
Supplementary Table 5-2. Atrogenes commonly downregulated in catabolic condition			FC > |1| and padj <|0.05|
NF : not found; FC : Fold Change			FC < |1| and padj <|0.05|
W : Winter; S : Summer	Hibernating bear						Unloaded mouse
U : Unloaded; C : Control	Gene Symbol	Gene Name	FC W/S	log2FC W/S	padjusted		Gene Symbol	Gene Name	FC U/C	log2FC U/C	padjusted
Autophagy	NF						TRP53INP2	Tumor Protein P53 Inducible Nuclear Protein 2	0.574868	-0.798697	3.45e-20
Energy metabolism and mitochondria homeostasis	OXCT1	3-oxoacid CoA-transferase 1	0.0861803	-3.5365	1.05563e-18		OXCT1	3-oxoacid CoA-transferase 1	0.258327	-1.95273	1.87e-93
	PFKFB3	6-phosphofructo-2-kinase/fructose-2,6-biphosphatase 3	1.18494	0.24482	0.285473		PFKFB3	6-phosphofructo-2-kinase/fructose-2,6-biphosphatase 3	4.60923	2.20453	2.82e-08
	PFKM	phosphofructokinase, muscle	0.526369	-0.925853	2.57606e-07		PFKM	phosphofructokinase, muscle	1.06385	0.0892905	0.258345
	SLC25A6	solute carrier family 25 member 6	0.93951	-0.09002	0.835621		NF
	ATP5F1A	ATP synthase F1 subunit alpha	0.802628	-0.317197	0.0474322		NF
	ATP5F1D	ATP synthase F1 subunit delta	0.641154	-0.641258	0.00306055		NF
	CKMT2	creatine kinase, mitochondrial 2	0.428737	-1.22183	1.15171e-10		CKMT2	creatine kinase, mitochondrial 2	0.208811	-2.25973	4.4e-143
	DLAT	dihydrolipoamide S-acetyltransferase	0.554587	-0.850514	2.24893e-07		DLAT	dihydrolipoamide S-acetyltransferase	0.508394	-0.975981	2.84e-61
	ENO3	enolase 3	0.407273	-1.29593	0.0132036		ENO3	enolase 3	0.835016	-0.260125	0.0069184
	NF						LDHA	lactate dehydrogenase A	0.707084	-0.500046	2.93e-10
	MDH1	malate dehydrogenase 1	0.660047	-0.59936	6.37003e-05		MDH1	malate dehydrogenase 1	0.448665	-1.15629	3.68e-66
	NF						SLC16A8	solute carrier family 16 member 8	1.69358	0.760072	0.180556
	NDUFB8	NADH:ubiquinone oxidoreductase subunit B8	0.811843	-0.300727	0.087723		NDUFB8	NADH:ubiquinone oxidoreductase subunit B8	0.641267	-0.641004	1.09e-22
	NDUFS1	NADH:ubiquinone oxidoreductase core subunit S1	0.515517	-0.955907	2.8651e-09		NDUFS1	NADH:ubiquinone oxidoreductase core subunit S1	0.576694	-0.794121	2.25e-57
	NDUFV2	NADH:ubiquinone oxidoreductase core subunit V2	0.741857	-0.430787	0.000946787		NDUFV2	NADH:ubiquinone oxidoreductase core subunit V2	0.606139	-0.722278	5.74e-36
	PGAM2	phosphoglycerate mutase 2	0.386078	-1.37303	0.0655992		PGAM2	phosphoglycerate mutase 2	0.571573	-0.80699	4.08e-28
	PPARGC1A	PPARG coactivator 1 alpha	0.94218	-0.0859254	0.972747		PPARGC1A	PPARG coactivator 1 alpha	0.204562	-2.28939	2.93e-24
	PKM	pyruvate kinase M1/2	0.47079	-1.08685	1.48607e-11		PKM	pyruvate kinase M1/2	0.942213	-0.0858756	0.267775
	TPI1	triosephosphate isomerase 1	0.758706	-0.398387	0.00317329		TPI1	triosephosphate isomerase 1	1.05944	0.083302	0.356364
	UGP2	UDP-glucose pyrophosphorylase 2	0.853727	-0.228153	0.171531		UGP2	UDP-glucose pyrophosphorylase 2	0.44226	-1.17703	1.09e-60
Muscle regeneration/ contraction/Ca transport	SRL	sarcalumenin	0.851223	-0.232391	0.0755221		SRL	sarcalumenin	0.755094	-0.405271	1.01e-25
	NF						JPH2	junctophilin 2	0.82456	-0.278304	0.00961383
	MYOM1	myomesin 1	0.753023	-0.409234	0.00680546		MYOM1	myomesin 1	1.66623	0.736585	3.19e-28
	MYLPF	myosin light chain, phosphorylatable, fast skeletal muscle	1.21373	0.279452	0.0622783		MYLPF	myosin light chain, phosphorylatable, fast skeletal muscle	1.03286	0.046651	0.780608
	MYBPC2	myosin binding protein C2	0.426992	-1.22772	2.65563e-14		MYBPC2	myosin binding protein C2	1.48659	0.572002	0.289888
	MYOT	myotilin	0.748487	-0.417951	0.0190287		MYOT	myotilin	0.881217	-0.18243	0.0229604
	PVALB	parvalbumin	0.74037	-0.433682	0.553919		PVALB	parvalbumin	3.21774	1.68605	0.0192403
	TPM2	tropomyosin 2	0.933315	-0.0995639	0.765136		TPM2	tropomyosin 2	0.765163	-0.386161	1.32e-11
Extracellular matrix organization	COL1A1	collagen type I alpha 1 chain	0.0417833	-4.58093	2.08413e-23		COL1A1	collagen type I alpha 1 chain	0.312365	-1.6787	2.95e-15
	COL3A1	collagen type III alpha 1 chain	0.0556263	-4.16809	2.56321e-18		COL3A1	collagen type III alpha 1 chain	0.396368	-1.33509	1.13e-27
	COL5A2	collagen type V alpha 2 chain	0.275184	-1.86153	5.30495e-25		COL5A2	collagen type V alpha 2 chain	0.599477	-0.738224	1.19e-09
	COL15A1	collagen type XV alpha 1 chain	0.13987	-2.83784	9.96134e-55		COL15A1	collagen type XV alpha 1 chain	0.436066	-1.19738	2.09e-33
	FBN1	fibrillin 1	0.384774	-1.37792	0.000505678		FBN1	fibrillin 1	0.572424	-0.804845	8.99e-14
	FN1	fibronectin 1	0.279089	-1.84121	2.06256e-17		FN1	fibronectin 1	0.714161	-0.48568	3.2e-07
	PCOLCE	procollagen C-endopeptidase enhancer	0.16301	-2.61697	4.49612e-49		PCOLCE	procollagen C-endopeptidase enhancer	0.635634	-0.653731	3.97e-10
Signal transduction	ULK4	unc-51 like kinase 4	0.690061	-0.535204	0.0670078		ULK4	unc-51 like kinase 4	0.945636	-0.0806437	0.879917
	IGFBP5	insulin like growth factor binding protein 5	0.432646	-1.20874	3.93537e-05		IGFBP5	insulin like growth factor binding protein 5	1.10464	0.143581	0.656778
	LDB3	LIM domain binding 3	0.895148	-0.159802	0.389316		LDB3	LIM domain binding 3	0.794266	-0.332306	0.00340276
	PHKG1	phosphorylase kinase catalytic subunit gamma 1	0.155894	-2.68137	1.19027e-33		PHKG1	phosphorylase kinase catalytic subunit gamma 1	1.66097	0.73203	7.54e-18
	PTPN3	protein tyrosine phosphatase non-receptor type 3	0.709044	-0.496053	0.0398241		PTPN3	protein tyrosine phosphatase non-receptor type 3	0.733526	-0.447079	1.55e-09
Miscellaneous	AAMDC	adipogenesis associated Mth938 domain containing	0.719684	-0.474565	0.00515169		AAMDC	adipogenesis associated Mth938 domain containing	0.680744	-0.554816	7.14e-15
	LGALS1	galectin 1	1.42453	0.510488	0.0444176		LGALS1	galectin 1	0.716811	-0.480336	7.18e-06
	ITM2A	integral membrane protein 2A	0.256505	-1.96294	3.33487e-23		ITM2A	integral membrane protein 2A	0.728103	-0.457786	0.000403126
	MGST3	microsomal glutathione S-transferase 3	0.898243	-0.154822	0.252565		MGST3	microsomal glutathione S-transferase 3	0.962531	-0.0550958	0.620558
	MYL5	myosin light chain 5	36.783	5.20097	1.25486e-19		NF
	NET1	neuroepithelial cell transforming 1	0.704853	-0.504605	0.00285749		NET1	neuroepithelial cell transforming 1	0.8901	-0.167961	0.253516
	POSTN	periostin	0.0729658	-3.77663	7.32494e-11		POSTN	periostin	0.395661	-1.33766	2.81e-06
	ARHGEF7	Rho guanine nucleotide exchange factor 7	0.94876	-0.0758854	0.574936		ARHGEF7	Rho guanine nucleotide exchange factor 7	0.887021	-0.17296	0.00815007
	SMOC2	SPARC related modular calcium binding 2	0.39423	-1.34289	1.63661e-08		SMOC2	SPARC related modular calcium binding 2	0.844707	-0.243477	0.0366371
	SLC20A2	solute carrier family 20 member 2	0.529718	-0.916704	1.51224e-06		SLC20A2	solute carrier family 20 member 2	0.964166	-0.0526469	0.590047
	SPARC	secreted protein acidic and cysteine rich	0.1204	-3.05409	3.91742e-53		SPARC	secreted protein acidic and cysteine rich	0.526088	-0.926623	2.91e-31
	CACNA2D1	calcium voltage-gated channel auxiliary subunit alpha2delta 1	0.928448	-0.107107	0.619069		CACNA2D1	calcium voltage-gated channel auxiliary subunit alpha2delta 1	1.01023	0.01469	0.901778
