# Supplementary material for: Concurrent BMP Signaling Maintenance and TGF-β Signaling Inhibition Is a Hallmark of Natural Resistance to Muscle Atrophy in the Hibernating Bear
Source: Cells. 2021 Jul 23;10(8):1873. doi: 10.3390/cells10081873 (PMC8393865; doi:10.3390/cells10081873)
Supplement: Supplementary file 1 [file cells-10-01873-s001.zip › cells-1282632-supplementary/Supplementary Table 6.xlsx]

## Sheet: SuppTable 6 
Supplementary Table 6. Bears features
ID_number	Year of collection	Age (year)	Gender	Experiments
w1305	2014	2	F	RNA sequencing
w1316		2	M
w1317		2	M
w1509	2016	2	F
w1511		2	F
w1512		2	F
w1509	2017	3	F	Western Blot
w1610		2	M
w1709	2018	2	F
w1710		2	F
w1707	2019	3	F
w1802		2	M
w1803		2	F
w1806		2	F
w1812		2	M
w1813		2	F
w1814		2	M
N = 17		2.11765	Sex ratio : 11F/6M
